# Supplementary material for: Severe experimental folate deficiency in a human subject - a longitudinal investigation of red-cell folate immunoassay errors as megaloblastic anaemia develops
Source: Springerplus. 2014 Sep 23;3:441. doi: 10.1186/2193-1801-3-441 (PMC4190184; doi:10.1186/2193-1801-3-441)
Supplement: Supplementary file 1 — Additional file 1: Severe Experimental Folate Deficiency Part B - for Figures 1 to 6, tables and charts. (XLSX 988 KB) [file 40064_2014_1257_MOESM1_ESM.xlsx]

## Sheet: INDEX
	File: Severe experimental folate deficiency - Part B
	Author: Paul Henry Golding
	Date:24 September 2014
	TABLES
	DESCRIPTION	TAB
	Data Table for Figures 1 and 2	T1
	Red-Cell Folate Error Table for Figure 2	T2
	Red-Cell Folate Error Table for Figure 3	T3
	Red-Cell Folate Error Table for Figure 4	T4
	Red-Cell Folate Data and 95% CI Table for Figure 5	T5
	Calculation of probabilities Pxu and Pab	T6
	Derivation of probability (Pxu)	T7
	Derivation of probability (Pab)	T8
	Calculation of % Error difference between two results	T9
	CHARTS FOR FIGURES				TEXT BOXES FOR FIGURES
	DESCRIPTION	TAB	FIGURE	CHART TITLE	CHART LEGEND
	Changes in folate intake, and analytes, over time	F1A	1	A Haemoglobin	Dotted line is minimum from D&L, and WHO Mild anaemia. Long-dashed line is maximum from D&L
					Short-dashed line is Moderate anaemia from WHO, Dot-dash line is Severe anaemia from WHO
		F1B	1	B Serum Total Homocysteine	Short-dashed line is maximum for high CVD risk. Long-dashed line is for low CVD risk
		F1C	1	C Serum Folate	Dotted line is minimum from D&L
		F1D	1	D Red-Cell Folate	Dotted line is minimum from D&L
	Ratio Red-Cell Folate to Reference Minimum	F2A	2	A Ratio Red-Cell Folate to Reference Minimum
	Ratio Red-Cell Folate to Laboratory Minimum	F2B	2	B Ratio Red-Cell Folate to Laboratory Minimum
	Comparison of Red-cell folate immunoassay results	F3A	3	A Elecsys 2010 vs Advia Centaur	The dotted lines are for equality, or zero error. The dashed lines are the 95 % confidence interval.
		F3B	3	B UniCel DxI 800 vs Advia Centaur	The dot-dashed lines are the 99.9 % confidence interval.
		F3C	3	C Elecsys 2010 vs UniCel DxI 800
	Red-cell folate immunoassay errors against mean	F4A	4	A Elecsys 2010 - Advia Centaur	The dotted lines are for equality, or zero error. The dashed lines are the 95 % confidence interval.
		F4B	4	B UniCel DxI 800 - Advia Centaur	The dot-dashed lines are the 99.9 % confidence interval.
		F4C	4	C Elecsys 2010 - UniCel DxI 800
	Red-cell folate immunoassay errors over time	F5A	5	A Elecsys 2010 - Advia Centaur	The dotted lines are for equality, or zero error. The dashed lines are the 95 % confidence interval.
		F5B	5	B UniCel DxI 800 - Advia Centaur	The dot-dashed lines are the 99.9 % confidence interval.
		F5C	5	C Elecsys 2010 - UniCel DxI 800
	Red-cell folate, and error limits, over time	F6	6	Red-Cell Folate vs Time	The dark lines are the reported results.
					The light lines are the individual 95 % confidence intervals for each measurement.

## Sheet: T1
Data Table for Figures 1 and 2
Day #	Date	Serum Folate				Red-Cell Folate							RCF / Lab Min			RCF / Ref Min			R = 1	Haemoglobin						Homocysteine
		Reported	Inst. Max	Reported	Min	Reported	Min.	Reported	Min.	Reported	Min.	Min								Hgb	D&L	D&L	WHO	WHO	WHO	Reported	Max	Max
		Lab A	Lab A	Lab B	Ref 1	Lab A	Lab A	Lab B	Lab B	Lab C	Lab C	Ref 1	Lab A	Lab B	Lab C	Lab A	Lab B	Lab C			Min	Max	Mild	Mod	Severe	Lab A	Ref 2	Ref 2
		nmol/L	nmol/L	nmol/L	nmol/L	nmol/L	nmol/L	nmol/L	nmol/L	nmol/L	nmol/L	nmol/L								g/L	g/L	g/L	g/L	g/L	g/L	µmol/L	µmol/L	µmol/L
		F1A	F1A	F1A	F1A	F1B	F1B	F1B	F1B	F1B	F1B	F1B	F2A	F2A	F2A	F2B	F2B	F2B	F2B	F1C	F1C	F1C	F1C	F1C	F1C	F1D	F1D	F1D
-20	03 May 2011	54	54	60.2	6.8	1129	545	2988	900	2142	900	360	2.07156	3.32	2.38	3.13611	8.3	5.95	1		130	170	130	110	80		10	12
-14	09 May 2011	54	54		6.8	967	545		900	2365	900	360	1.77431		2.62778	2.68611		6.56944	1		130	170	130	110	80		10	12
-7	16 May 2011	54	54	65.5	6.8	774	545	2662	900	2015	900	360	1.42018	2.95778	2.23889	2.15	7.39444	5.59722	1		130	170	130	110	80		10	12
0	23 May 2011	35.1	54	33.7	6.8	1082	545	1962	900	1874	900	360	1.98532	2.18	2.08222	3.00556	5.45	5.20556	1		130	170	130	110	80	9.9	10	12
7	30 May 2011	40.8	54	36.5	6.8	1336	545	2785	900	2218	900	360	2.45138	3.09444	2.46444	3.71111	7.73611	6.16111	1		130	170	130	110	80	10.8	10	12
14	06 June 2011	24.2	54	28.5	6.8	910	545	3166	900	2124	900	360	1.66972	3.51778	2.36	2.52778	8.79444	5.9	1	156	130	170	130	110	80	8.7	10	12
22	14 June 2011	19.1	54	26.8	6.8	1147	545	3830	900	1846	900	360	2.10459	4.25556	2.05111	3.18611	10.6389	5.12778	1	153	130	170	130	110	80	8	10	12
28	20 June 2011	21.8	54	25.8	6.8	1005	545	3041	900	2177	900	360	1.84404	3.37889	2.41889	2.79167	8.44722	6.04722	1	161	130	170	130	110	80	9.9	10	12
36	27 June 2011	17.1	54	29.9	6.8	856	545	3191	900	2163	900	360	1.57064	3.54556	2.40333	2.37778	8.86389	6.00833	1	150	130	170	130	110	80	11	10	12
42	04 July 2011	15.6	54	17.5	6.8	938	545	2420	900	1889	900	360	1.7211	2.68889	2.09889	2.60556	6.72222	5.24722	1	150	130	170	130	110	80	10.2	10	12
49	11 July 2011	12.3	54	18.7	6.8	833	545	2462	900	1888	900	360	1.52844	2.73556	2.09778	2.31389	6.83889	5.24444	1	148	130	170	130	110	80	10.9	10	12
56	18 July 2011	12	54	16.2	6.8	869	545	2546	900	1920	900	360	1.5945	2.82889	2.13333	2.41389	7.07222	5.33333	1	147	130	170	130	110	80	9.7	10	12
63	25 July 2011	13.2	54	17.2	6.8	806	545	2483	900	1661	900	360	1.4789	2.75889	1.84556	2.23889	6.89722	4.61389	1	147	130	170	130	110	80	11.4	10	12
70	01 Aug 2011	12	54	16.3	6.8	783	545	2701	900	1853	900	360	1.4367	3.00111	2.05889	2.175	7.50278	5.14722	1	151	130	170	130	110	80	10.6	10	12
77	08 Aug 2011	10.9	54	15.1	6.8	732	545	2245	900	2059	900	360	1.34312	2.49444	2.28778	2.03333	6.23611	5.71944	1	147	130	170	130	110	80	11.8	10	12
84	15 Aug 2011	10	54	13.7	6.8	882	545	2094	900	1724	900	360	1.61835	2.32667	1.91556	2.45	5.81667	4.78889	1	145	130	170	130	110	80	11.4	10	12
91	22 Aug 2011	9.6	54	14.2	6.8	867	545	2266	900	1731	900	360	1.59083	2.51778	1.92333	2.40833	6.29444	4.80833	1	146	130	170	130	110	80	10.8	10	12
98	29 Aug 2011	9.4	54	13	6.8	1084	545	2469	900	1622	900	360	1.98899	2.74333	1.80222	3.01111	6.85833	4.50556	1	140	130	170	130	110	80	10.2	10	12
105	05 Sep 2011	9	54	13	6.8	897	545	2237	900	1775	900	360	1.64587	2.48556	1.97222	2.49167	6.21389	4.93056	1	135	130	170	130	110	80	9.7	10	12
112	12 Sep 2011	9.1	54	12	6.8	827	545	2433	900	1589	900	360	1.51743	2.70333	1.76556	2.29722	6.75833	4.41389	1	143	130	170	130	110	80	10.3	10	12
119	19 Sep 2011	8	54	13.5	6.8	849	545	3255	900	1674	900	360	1.5578	3.61667	1.86	2.35833	9.04167	4.65	1	141	130	170	130	110	80	10.9	10	12
126	26 Sep 2011	8.3	54	14.9	6.8	879	545	2416	900	1643	900	360	1.61284	2.68444	1.82556	2.44167	6.71111	4.56389	1	142	130	170	130	110	80	11	10	12
133	03 Oct 2011	7.6	54	12.1	6.8	1119	545	2792	900	1518	900	360	2.05321	3.10222	1.68667	3.10833	7.75556	4.21667	1	138	130	170	130	110	80	11.5	10	12
140	10 Oct 2011	7.2	54	10.3	6.8	1066	545	2197	900	1488	900	360	1.95596	2.44111	1.65333	2.96111	6.10278	4.13333	1	139	130	170	130	110	80	10.5	10	12
147	17 Oct 2011	6.4	54	10.6	6.8	867	545	1830	900	1614	900	360	1.59083	2.03333	1.79333	2.40833	5.08333	4.48333	1	139	130	170	130	110	80	9.8	10	12
154	24 Oct 2011	7.2	54	9.6	6.8	931	545	1980	900	1582	900	360	1.70826	2.2	1.75778	2.58611	5.5	4.39444	1	139	130	170	130	110	80	10.7	10	12
161	31 Oct 2011	5.8	54	11.2	6.8	874	545	1942	900	1457	900	360	1.60367	2.15778	1.61889	2.42778	5.39444	4.04722	1	141	130	170	130	110	80	9.6	10	12
168	07 Nov 2011	6.1	54	11.8	6.8	978	545	1806	900	1403	900	360	1.7945	2.00667	1.55889	2.71667	5.01667	3.89722	1	141	130	170	130	110	80	9.7	10	12
175	14 Nov 2011	6.8	54	10.8	6.8	819	545	2039	900	1285	900	360	1.50275	2.26556	1.42778	2.275	5.66389	3.56944	1	139	130	170	130	110	80	10.9	10	12
182	21 Nov 2011	6.1	54	10.9	6.8	988	545	2269	900	1341	900	360	1.81284	2.52111	1.49	2.74444	6.30278	3.725	1	140	130	170	130	110	80	12.1	10	12
189	28 Nov 2011	6.1	54	11.8	6.8	868	545	1908	900	1387	900	360	1.59266	2.12	1.54111	2.41111	5.3	3.85278	1	137	130	170	130	110	80	12.9	10	12
196	05 Dec 2011	6.8	54	8.6	6.8	917	545	1938	900	1411	900	360	1.68257	2.15333	1.56778	2.54722	5.38333	3.91944	1	131	130	170	130	110	80	11.8	10	12
203	12 Dec 2011	7.1	54	10.9	6.8	1044	545	1815	900	1225	900	360	1.9156	2.01667	1.36111	2.9	5.04167	3.40278	1	139	130	170	130	110	80	12.9	10	12
205	14 Dec 2011	5.9	54		6.8		545		900		900	360							1		130	170	130	110	80		10	12
210	19 Dec 2011	7.6	54	9.8	6.8	976	545	1552	900	1597	900	360	1.79083	1.72444	1.77444	2.71111	4.31111	4.43611	1	141	130	170	130	110	80	12.8	10	12
219	28 Dec 2011	7.7	54	7.7	6.8	805	545	1675	900	1484	900	360	1.47706	1.86111	1.64889	2.23611	4.65278	4.12222	1	134	130	170	130	110	80	10.5	10	12
225	03 Jan 2012	5.2	54	5.2	6.8	983	545	1775	900	1316	900	360	1.80367	1.97222	1.46222	2.73056	4.93056	3.65556	1	136	130	170	130	110	80	13.2	10	12
231	09 Jan 2012	4.6	54	8.5	6.8	967	545	1768	900	1299	900	360	1.77431	1.96444	1.44333	2.68611	4.91111	3.60833	1	134	130	170	130	110	80	9.5	10	12
238	16 Jan 2012	5.8	54	6.9	6.8	1236	545	1697	900	1418	900	360	2.26789	1.88556	1.57556	3.43333	4.71389	3.93889	1	137	130	170	130	110	80	10.2	10	12
245	23 Jan 2012	5.2	54	10.7	6.8	1086	545	2028	900	1465	900	360	1.99266	2.25333	1.62778	3.01667	5.63333	4.06944	1	131	130	170	130	110	80	9.8	10	12
252	30 Jan 2012	4.1	54	8.6	6.8	933	545	1782	900	1331	900	360	1.71193	1.98	1.47889	2.59167	4.95	3.69722	1	133	130	170	130	110	80	11.1	10	12
259	06 Feb 2012	4.4	54	6.2	6.8	1214	545	2128	900	1296	900	360	2.22752	2.36444	1.44	3.37222	5.91111	3.6	1	132	130	170	130	110	80	11.2	10	12
261	08 Feb 2012	4.4	54		6.8		545		900		900	360							1		130	170	130	110	80		10	12
266	13 Feb 2012	3.3	54	5.5	6.8	945	545	2052	900	1113	900	360	1.73394	2.28	1.23667	2.625	5.7	3.09167	1	129	130	170	130	110	80	11	10	12
273	20 Feb 2012	3.3	54	6.8	6.8	1056	545	1620	900	1153	900	360	1.93761	1.8	1.28111	2.93333	4.5	3.20278	1	120	130	170	130	110	80	10.8	10	12
280	27 Feb 2012	4.2	54	7	6.8	978	545	1611	900	1000	900	360	1.7945	1.79	1.11111	2.71667	4.475	2.77778	1	125	130	170	130	110	80	10.1	10	12
282	29 Feb 2012	3.9	54		6.8		545		900		900	360							1		130	170	130	110	80		10	12
287	05 Mar 2012	3.8	54	4.7	6.8	845	545	1656	900	1022	900	360	1.55046	1.84	1.13556	2.34722	4.6	2.83889	1	136	130	170	130	110	80	13.3	10	12
294	12 Mar 2012	3.4	54		6.8	925	545		900	956	900	360	1.69725		1.06222	2.56944		2.65556	1	125	130	170	130	110	80	10.6	10	12
295	13 Mar 2012		54	4.2	6.8			1718	900		900	360		1.90889			4.77222		1		130	170	130	110	80		10	12
301	19 Mar 2012	2.3	54	5	6.8	719	545	1623	900	1102	900	360	1.31927	1.80333	1.22444	1.99722	4.50833	3.06111	1	123	130	170	130	110	80	9.5	10	12
308	26 Mar 2012	2.4	54	3.8	6.8	847	545	1606	900	880	900	360	1.55413	1.78444	0.977778	2.35278	4.46111	2.44444	1	128	130	170	130	110	80	11.4	10	12
310	28 Mar 2012		54		6.8		545		900		900	360							1	127	130	170	130	110	80		10	12
315	02 Apr 2012	2.4	54	4	6.8	789	545	1569	900	956	900	360	1.44771	1.74333	1.06222	2.19167	4.35833	2.65556	1	124	130	170	130	110	80	10.6	10	12
323	10 Apr 2012	2	54	4.3	6.8	914	545	1607	900	930	900	360	1.67706	1.78556	1.03333	2.53889	4.46389	2.58333	1	118	130	170	130	110	80	15.3	10	12
329	16 Apr 2012	2.2	54	5	6.8	1046	545	1655	900	863	900	360	1.91927	1.83889	0.958889	2.90556	4.59722	2.39722	1	124	130	170	130	110	80	14.5	10	12
336	23 Apr 2012	1.8	54	4.1	6.8	831	545	1314	900	840	900	360	1.52477	1.46	0.933333	2.30833	3.65	2.33333	1	121	130	170	130	110	80	16.4	10	12
343	30 Apr 2012	2	54	2.1	6.8	968	545	1333	900	816	900	360	1.77615	1.48111	0.906667	2.68889	3.70278	2.26667	1	122	130	170	130	110	80	15.8	10	12
351	08 May 2012	2	54	1.45	6.8	686	545	1159	900	779	900	360	1.25872	1.28778	0.865556	1.90556	3.21944	2.16389	1	123	130	170	130	110	80	15.4	10	12
357	14 May 2012	1.9	54	4	6.8	586	545	1128	900	840	900	360	1.07523	1.25333	0.933333	1.62778	3.13333	2.33333	1	127	130	170	130	110	80	15.6	10	12
364	21 May 2012	2.4	54	5	6.8	518	545	1202	900	767	900	360	0.950459	1.33556	0.852222	1.43889	3.33889	2.13056	1	130	130	170	130	110	80	16.5	10	12
371	28 May 2012	1.6	54	4.3	6.8	611	545	1276	900	723	900	360	1.1211	1.41778	0.803333	1.69722	3.54444	2.00833	1	135	130	170	130	110	80	15.7	10	12
378	04 Jun 2012	1.1	54	4.9	6.8	453	545	1082	900	751	900	360	0.831193	1.20222	0.834444	1.25833	3.00556	2.08611	1	123	130	170	130	110	80	16.8	10	12
386	12 Jun 2012	1.4	54	4.4	6.8	514	545	1143	900	721	900	360	0.943119	1.27	0.801111	1.42778	3.175	2.00278	1	129	130	170	130	110	80	17	10	12
392	18 Jun 2012	1.7	54	5	6.8	353	545	1254	900	767	900	360	0.647706	1.39333	0.852222	0.980556	3.48333	2.13056	1	128	130	170	130	110	80	18	10	12
399	25 Jun 2012	1.6	54	3.8	6.8	387	545	1045	900	662	900	360	0.710092	1.16111	0.735556	1.075	2.90278	1.83889	1	124	130	170	130	110	80	20.3	10	12
402	28 Jun 2012		54		6.8		545		900		900	360							1		130	170	130	110	80		10	12
406	02 Jul 2012	1	54	4.2	6.8	430	545	1062	900	699	900	360	0.788991	1.18	0.776667	1.19444	2.95	1.94167	1	124	130	170	130	110	80	19.8	10	12
413	09 Jul 2012	1	54	3.2	6.8	366	545	1097	900	775	900	360	0.67156	1.21889	0.861111	1.01667	3.04722	2.15278	1	126	130	170	130	110	80	21.3	10	12
420	16 Jul 2012	1.5	54	3.3	6.8	281	545	1029	900	645	900	360	0.515596	1.14333	0.716667	0.780556	2.85833	1.79167	1	131	130	170	130	110	80	20.5	10	12
427	23 Jul 2012	0.4	54	2.3	6.8	246	545	1034	900	636	900	360	0.451376	1.14889	0.706667	0.683333	2.87222	1.76667	1	120	130	170	130	110	80	23.2	10	12
434	30 Jul 2012	1	54	2.7	6.8	235	545	1202	900	693	900	360	0.431193	1.33556	0.77	0.652778	3.33889	1.925	1	136	130	170	130	110	80	26.8	10	12
441	06 Aug 2012	0.5	54	3	6.8	192	545	1148	900	695	900	360	0.352294	1.27556	0.772222	0.533333	3.18889	1.93056	1	131	130	170	130	110	80	27.1	10	12
448	13 Aug 2012	0.8	54	4	6.8	203	545	1222	900	726	900	360	0.372477	1.35778	0.806667	0.563889	3.39444	2.01667	1	129	130	170	130	110	80	27	10	12
455	20 Aug 2012	0.6	54	3	6.8	121	545	1089	900	668	900	360	0.222018	1.21	0.742222	0.336111	3.025	1.85556	1	125	130	170	130	110	80	27.2	10	12
462	27 Aug 2012	1.1	54	3.3	6.8	214	545	1109	900	695	900	360	0.392661	1.23222	0.772222	0.594444	3.08056	1.93056	1	130	130	170	130	110	80	30.8	10	12
465	30 Aug 2012		54		6.8		545		900		900	360							1	124	130	170	130	110	80		10	12
469	03 Sep 2012	0.7	54	1.45	6.8	113	545	879	900	636	900	360	0.207339	0.976667	0.706667	0.313889	2.44167	1.76667	1	120	130	170	130	110	80	28.3	10	12
472	06 Sep 2012		54		6.8		545		900		900	360							1	124	130	170	130	110	80		10	12
476	10 Sep 2012	0.7	54	1.45	6.8	91	545	963	900	602	900	360	0.166972	1.07	0.668889	0.252778	2.675	1.67222	1	121	130	170	130	110	80	27.7	10	12
483	17 Sep 2012	0.7	54	1.45	6.8	58	545	1013	900	753	900	360	0.106422	1.12556	0.836667	0.161111	2.81389	2.09167	1	111	130	170	130	110	80	29.3	10	12
485	19 Sep 2012		54		6.8		545		900		900	360							1	122	130	170	130	110	80		10	12
490	24 Sep 2012	0.5	54	1.45	6.8	84	545	1002	900	775	900	360	0.154128	1.11333	0.861111	0.233333	2.78333	2.15278	1	116	130	170	130	110	80	31.2	10	12
494	28 Sep 2012		54		6.8		545		900		900	360							1		130	170	130	110	80		10	12
498	02 Oct 2012	0.3	54	1.45	6.8	74	545	1021	900	766	900	360	0.13578	1.13444	0.851111	0.205556	2.83611	2.12778	1	118	130	170	130	110	80	32.9	10	12
501	05 Oct 2012		54		6.8		545		900		900	360							1		130	170	130	110	80		10	12
504	08 Oct 2012	1.1	54	1.45	6.8	30	545	1134	900	833	900	360	0.0550459	1.26	0.925556	0.0833333	3.15	2.31389	1	113	130	170	130	110	80	38.8	10	12
508	12 Oct 2012		54		6.8		545		900		900	360							1	116	130	170	130	110	80		10	12
511	15 Oct 2012	0.4	54	2.9	6.8	47	545	935	900	729	900	360	0.0862385	1.03889	0.81	0.130556	2.59722	2.025	1	111	130	170	130	110	80	42.1	10	12
515	19 Oct 2012		54		6.8		545		900		900	360							1	112	130	170	130	110	80		10	12
518	22 Oct 2012	0.5	54	2	6.8	34	545	922	900	761	900	360	0.0623853	1.02444	0.845556	0.0944444	2.56111	2.11389	1	108	130	170	130	110	80	42.1	10	12
522	26 Oct 2012		54		6.8		545		900		900	360							1	110	130	170	130	110	80		10	12
525	29 Oct 2012	0	54	2	6.8	49	545	914	900	535	900	360	0.0899083	1.01556	0.594444	0.136111	2.53889	1.48611	1	105	130	170	130	110	80	39.7	10	12
529	02 Nov 2012		54		6.8		545		1426		900	360							1	106	130	170	130	110	80		10	12
532	05 Nov 2012	0.8	54		6.8	40	545		1426	847	900	360	0.0733945		0.941111	0.111111		2.35278	1	108	130	170	130	110	80	45.6	10	12
536	09 Nov 2012		54		6.8		545		1426	740	900	360			0.822222			2.05556	1	100	130	170	130	110	80		10	12
539	12 Nov 2012	0.8	54		6.8	40	545		1426	756	900	360	0.0733945		0.84	0.111111		2.1	1	108	130	170	130	110	80	38.8	10	12
543	16 Nov 2012		54		6.8		545		1426		900	360							1	102	130	170	130	110	80		10	12
546	19 Nov 2012	1.3	54		6.8	40	545	971	1426	810	900	360	0.0733945	0.680926	0.9	0.111111	2.69722	2.25	1	106	130	170	130	110	80	46.6	10	12
550	23 Nov 2012		54		6.8		545		1426		900	360							1	105	130	170	130	110	80		10	12
553	26 Nov 2012	0.6	54		6.8	92	545	1045	1426	930	900	360	0.168807	0.732819	1.03333	0.255556	2.90278	2.58333	1	97	130	170	130	110	80	49.3	10	12
557	29 Nov 2012		54		6.8		545		1426		900	360							1	100	130	170	130	110	80		10	12
560	03 Dec 2012	0.5	54		6.8	131	545	1130	1426	887	900	360	0.240367	0.792426	0.985556	0.363889	3.13889	2.46389	1	98	130	170	130	110	80	45.6	10	12
564	07 Dec 2012		54		6.8		545		1426		900	360							1	99	130	170	130	110	80		10	12
567	10 Dec 2012	1	54		6.8	75	545	1097	1426	887	900	360	0.137615	0.769285	0.985556	0.208333	3.04722	2.46389	1	98	130	170	130	110	80	40.3	10	12
571	14 Dec 2012		54		6.8		545		1426		900	360							1	94	130	170	130	110	80		10	12
574	17 Dec 2012	0.2	54		6.8	0	545		1426	631	900	360	0		0.701111	0		1.75278	1	96	130	170	130	110	80	41.7	10	12
575	18 Dec 2012		54		6.8		545		1426		900	360							1		130	170	130	110	80		10	12
578	21 Dec 2012	0.6	54		6.8	16	545		1426	719	900	360	0.0293578		0.798889	0.0444444		1.99722	1	88	130	170	130	110	80	38.8	10	12
581	24 Dec 2012		54		6.8		545		1426	668	900	360	0		0.742222	0		1.85556	1	88	130	170	130	110	80		10	12
585	28 Dec 2012	0.3	54		6.8	0	545		1426	794	900	360	0		0.882222	0		2.20556	1	88	130	170	130	110	80	34.2	10	12
588	31 Dec 2012	17.6	54		6.8	32	545		1426	769	900	360	0.0587156		0.854444	0.0888889		2.13611	1	87	130	170	130	110	80		10	12
590	02 Jan 2013		54		6.8		545		1426		900	360							1	91	130	170	130	110	80		10	12
592	04 Jan 2013		54		6.8		545		1426		900	360							1	89	130	170	130	110	80	20.5	10	12
595	07 Jan 2013	31.3	54		6.8	1090	545	1918	1426	1628	900	360	2	1.34502	1.80889	3.02778	5.32778	4.52222	1	91	130	170	130	110	80	7.2	10	12
599	11 Jan 2013		54		6.8		545		1426		900	360							1	94	130	170	130	110	80		10	12
602	14 Jan 2013	47.9	54		6.8	1788	545	2518	1426	2123	900	360	3.28073	1.76578	2.35889	4.96667	6.99444	5.89722	1	106	130	170	130	110	80	7.5	10	12
609	21 Jan 2013	54	54		6.8	2046	545	3230	1426		900	360	3.75413	2.26508		5.68333	8.97222		1	106	130	170	130	110	80	7.2	10	12
617	29 Jan 2013	54	54		6.8	1652	545		1426		900	360	3.03119			4.58889			1	115	130	170	130	110	80		10	12
623	04 Feb 2013	54	54		6.8	2138	545		1426		900	360	3.92294			5.93889			1	120	130	170	130	110	80		10	12
630	11 Feb 2013	40	54		6.8	1828	545		1426		900	360	3.35413			5.07778			1	124	130	170	130	110	80		10	12
637	18 Feb 2013	53	54		6.8	1903	545		1426		900	360	3.49174			5.28611			1	125	130	170	130	110	80		10	12
644	25 Feb 2013	54	54		6.8	1581	545	4484	1426		900	360	2.90092	3.14446		4.39167	12.4556		1	124	130	170	130	110	80		10	12
651	04 Mar 2013	54	54		6.8	1438	545		1426		900	360	2.63853			3.99444			1	137	130	170	130	110	80		10	12
658	11 Mar 2013	54	54		6.8	1352	545		1426		900	360	2.48073			3.75556			1	133	130	170	130	110	80		10	12
665	18 Mar 2013	54	54		6.8	1469	545		1426		900	360	2.69541			4.08056			1	136	130	170	130	110	80		10	12
674	27 Mar 2013	54	54		6.8	1169	545		1426		900	360	2.14495			3.24722			1	140	130	170	130	110	80		10	12
679	01 Apr 2013		54		6.8		545		1426		900	360							1		130	170	130	110	80		10	12
686	08 Apr 2013	54	54		6.8	995	545		1426		900	360	1.82569			2.76389			1	137	130	170	130	110	80		10	12
693	15 Apr 2013	54	54		6.8	1405	545		1426		900	360	2.57798			3.90278			1	142	130	170	130	110	80		10	12
707	29 Apr 2013	54	54		6.8	805	545		1426		900	360	1.47706			2.23611			1	143	130	170	130	110	80		10	12
721	13 May 2013	54	54		6.8	1125	545		1426		900	360	2.06422			3.125			1	142	130	170	130	110	80		10	12
735	27 May 2013	54	54		6.8	1105	545		1426		900	360	2.02752			3.06944			1	140	130	170	130	110	80		10	12
756	17 Jun 2013	54	54		6.8	1296	545		1426		900	360	2.37798			3.6			1	148	130	170	130	110	80		10	12
772	03 Jul 2013	54	54		6.8	1010	545		1426		900	360	1.85321			2.80556			1	152	130	170	130	110	80		10	12
	Reported as greater than limit of analyser or reporting range
	Reported as less than limit of analyser or reporting range
	Not Requested
	Unable to collect sample
	Method Changed from Beckman UniCel DxI 800 to Abbott Architect
	Not Reported
References:
1. Dacie and Lewis Practical Haematology
http://www.elsevierhealth.com.au/Medicine/specialty/book/9780702034084/Dacie-and-Lewis-Practical-Haematology/
2. Clinical use and rational management of homocysteine, folic acid,and B vitamins in cardiovascular and thrombotic diseases
http://www.dach-liga-homocystein.org/EN/Fachlit/konsensus/cardio_eng.pdf
Notes:
There was a change in method for the Roche Elecsys 2010, towards the end of the folate-depletion stage.
This modification, to the internal analyser software, significantly reduced the sensitivity of the instrument.
Several later results were therefore reported only as “< x nmol/L”, rather than as a numerical result, even for red-cell folate concentrations apparently greater than 1000 nmol/L.

## Sheet: T2
Red-Cell Folate Error Table for Figure 2
Day #	Date	Red-Cell Folate			95% CI For Chart Limits									99.9% CI For Chart Limits
		Reported	Reported	Reported	CVi	CVa	2.77 SD	Chart 0	95% SD	RCF	SD	RCF -	RCF +	CVi	CVa	4.65 SD	99.9% SD	RCF	SD	RCF -	RCF +
		Lab A	Lab B	Lab C								2.77 SD	2.77 SD							4.65 SD	4.65 SD
		nmol/L	nmol/L	nmol/L	%	%	%		SD	nmol/L	nmol/L	nmol/L	nmol/L	%	%	%	SD	nmol/L	nmol/L	nmol/L	nmol/L
		F2A	F2B	F2C				F2				F2	F2							F2	F2
-20	03 May 2011	1129	2988	2142	12	6	16.62	0	2.77	0	0	0	0	12	6	27.9	4.65	0	0	0	0
-14	09 May 2011	967		2365	12	6	16.62	0	2.77	100	16.62	83.38	116.62	12	6	27.9	4.65	100	27.9	72.1	127.9
-7	16 May 2011	774	2662	2015	12	6	16.62	0	2.77	200	33.24	166.76	233.24	12	6	27.9	4.65	200	55.8	144.2	255.8
0	23 May 2011	1082	1962	1874	12	6	16.62	0	2.77	300	49.86	250.14	349.86	12	6	27.9	4.65	300	83.7	216.3	383.7
7	30 May 2011	1336	2785	2218	12	6	16.62	0	2.77	400	66.48	333.52	466.48	12	6	27.9	4.65	400	111.6	288.4	511.6
14	06 June 2011	910	3166	2124	12	6	16.62	0	2.77	500	83.1	416.9	583.1	12	6	27.9	4.65	500	139.5	360.5	639.5
22	14 June 2011	1147	3830	1846	12	6	16.62	0	2.77	600	99.72	500.28	699.72	12	6	27.9	4.65	600	167.4	432.6	767.4
28	20 June 2011	1005	3041	2177	12	6	16.62	0	2.77	700	116.34	583.66	816.34	12	6	27.9	4.65	700	195.3	504.7	895.3
36	27 June 2011	856	3191	2163	12	6	16.62	0	2.77	800	132.96	667.04	932.96	12	6	27.9	4.65	800	223.2	576.8	1023.2
42	04 July 2011	938	2420	1889	12	6	16.62	0	2.77	900	149.58	750.42	1049.58	12	6	27.9	4.65	900	251.1	648.9	1151.1
49	11 July 2011	833	2462	1888	12	6	16.62	0	2.77	1000	166.2	833.8	1166.2	12	6	27.9	4.65	1000	279	721	1279
56	18 July 2011	869	2546	1920	12	6	16.62	0	2.77	1100	182.82	917.18	1282.82	12	6	27.9	4.65	1100	306.9	793.1	1406.9
63	25 July 2011	806	2483	1661	12	6	16.62	0	2.77	1200	199.44	1000.56	1399.44	12	6	27.9	4.65	1200	334.8	865.2	1534.8
70	01 Aug 2011	783	2701	1853	12	6	16.62	0	2.77	1300	216.06	1083.94	1516.06	12	6	27.9	4.65	1300	362.7	937.3	1662.7
77	08 Aug 2011	732	2245	2059	12	6	16.62	0	2.77	1400	232.68	1167.32	1632.68	12	6	27.9	4.65	1400	390.6	1009.4	1790.6
84	15 Aug 2011	882	2094	1724	12	6	16.62	0	2.77	1500	249.3	1250.7	1749.3	12	6	27.9	4.65	1500	418.5	1081.5	1918.5
91	22 Aug 2011	867	2266	1731	12	6	16.62	0	2.77	1600	265.92	1334.08	1865.92	12	6	27.9	4.65	1600	446.4	1153.6	2046.4
98	29 Aug 2011	1084	2469	1622	12	6	16.62	0	2.77	1700	282.54	1417.46	1982.54	12	6	27.9	4.65	1700	474.3	1225.7	2174.3
105	05 Sep 2011	897	2237	1775	12	6	16.62	0	2.77	1800	299.16	1500.84	2099.16	12	6	27.9	4.65	1800	502.2	1297.8	2302.2
112	12 Sep 2011	827	2433	1589	12	6	16.62	0	2.77	1900	315.78	1584.22	2215.78	12	6	27.9	4.65	1900	530.1	1369.9	2430.1
119	19 Sep 2011	849	3255	1674	12	6	16.62	0	2.77	2000	332.4	1667.6	2332.4	12	6	27.9	4.65	2000	558	1442	2558
126	26 Sep 2011	879	2416	1643	12	6	16.62	0	2.77	2100	349.02	1750.98	2449.02	12	6	27.9	4.65	2100	585.9	1514.1	2685.9
133	03 Oct 2011	1119	2792	1518	12	6	16.62	0	2.77	2200	365.64	1834.36	2565.64	12	6	27.9	4.65	2200	613.8	1586.2	2813.8
140	10 Oct 2011	1066	2197	1488	12	6	16.62	0	2.77	2300	382.26	1917.74	2682.26	12	6	27.9	4.65	2300	641.7	1658.3	2941.7
147	17 Oct 2011	867	1830	1614	12	6	16.62	0	2.77	2400	398.88	2001.12	2798.88	12	6	27.9	4.65	2400	669.6	1730.4	3069.6
154	24 Oct 2011	931	1980	1582	12	6	16.62	0	2.77	2500	415.5	2084.5	2915.5	12	6	27.9	4.65	2500	697.5	1802.5	3197.5
161	31 Oct 2011	874	1942	1457	12	6	16.62	0	2.77	2600	432.12	2167.88	3032.12	12	6	27.9	4.65	2600	725.4	1874.6	3325.4
168	07 Nov 2011	978	1806	1403	12	6	16.62	0	2.77	2700	448.74	2251.26	3148.74	12	6	27.9	4.65	2700	753.3	1946.7	3453.3
175	14 Nov 2011	819	2039	1285	12	6	16.62	0	2.77	2800	465.36	2334.64	3265.36	12	6	27.9	4.65	2800	781.2	2018.8	3581.2
182	21 Nov 2011	988	2269	1341	12	6	16.62	0	2.77	2900	481.98	2418.02	3381.98	12	6	27.9	4.65	2900	809.1	2090.9	3709.1
189	28 Nov 2011	868	1908	1387	12	6	16.62	0	2.77	3000	498.6	2501.4	3498.6	12	6	27.9	4.65	3000	837	2163	3837
196	05 Dec 2011	917	1938	1411	12	6	16.62	0	2.77	3100	515.22	2584.78	3615.22	12	6	27.9	4.65	3100	864.9	2235.1	3964.9
203	12 Dec 2011	1044	1815	1225	12	6	16.62	0	2.77	3200	531.84	2668.16	3731.84	12	6	27.9	4.65	3200	892.8	2307.2	4092.8
205	14 Dec 2011				12	6	16.62	0	2.77	3300	548.46	2751.54	3848.46	12	6	27.9	4.65	3300	920.7	2379.3	4220.7
210	19 Dec 2011	976	1552	1597	12	6	16.62	0	2.77	3400	565.08	2834.92	3965.08	12	6	27.9	4.65	3400	948.6	2451.4	4348.6
219	28 Dec 2011	805	1675	1484	12	6	16.62	0	2.77	3500	581.7	2918.3	4081.7	12	6	27.9	4.65	3500	976.5	2523.5	4476.5
225	03 Jan 2012	983	1775	1316
231	09 Jan 2012	967	1768	1299
238	16 Jan 2012	1236	1697	1418
245	23 Jan 2012	1086	2028	1465
252	30 Jan 2012	933	1782	1331
259	06 Feb 2012	1214	2128	1296
261	08 Feb 2012
266	13 Feb 2012	945	2052	1113
273	20 Feb 2012	1056	1620	1153
280	27 Feb 2012	978	1611	1000
282	29 Feb 2012
287	05 Mar 2012	845	1656	1022
294	12 Mar 2012	925		956
295	13 Mar 2012		1718
301	19 Mar 2012	719	1623	1102
308	26 Mar 2012	847	1606	880
310	28 Mar 2012
315	02 Apr 2012	789	1569	956
323	10 Apr 2012	914	1607	930
329	16 Apr 2012	1046	1655	863
336	23 Apr 2012	831	1314	840
343	30 Apr 2012	968	1333	816
351	08 May 2012	686	1159	779
357	14 May 2012	586	1128	840
364	21 May 2012	518	1202	767
371	28 May 2012	611	1276	723
378	04 Jun 2012	453	1082	751
386	12 Jun 2012	514	1143	721
392	18 Jun 2012	353	1254	767
399	25 Jun 2012	387	1045	662
402	28 Jun 2012
406	02 Jul 2012	430	1062	699
413	09 Jul 2012	366	1097	775
420	16 Jul 2012	281	1029	645
427	23 Jul 2012	246	1034	636
434	30 Jul 2012	235	1202	693
441	06 Aug 2012	192	1148	695
448	13 Aug 2012	203	1222	726
455	20 Aug 2012	121	1089	668
462	27 Aug 2012	214	1109	695
465	30 Aug 2012
469	03 Sep 2012	113	879	636
472	06 Sep 2012
476	10 Sep 2012	91	963	602
483	17 Sep 2012	58	1013	753
485	19 Sep 2012
490	24 Sep 2012	84	1002	775
494	28 Sep 2012
498	02 Oct 2012	74	1021	766
501	05 Oct 2012
504	08 Oct 2012	30	1134	833
508	12 Oct 2012
511	15 Oct 2012	47	935	729
515	19 Oct 2012
518	22 Oct 2012	34	922	761
522	26 Oct 2012
525	29 Oct 2012	49	914	535
529	02 Nov 2012
532	05 Nov 2012	40		847
536	09 Nov 2012			740
539	12 Nov 2012	40		756
543	16 Nov 2012
546	19 Nov 2012	40	971	810
550	23 Nov 2012
553	26 Nov 2012	92	1045	930
557	29 Nov 2012
560	03 Dec 2012	131	1130	887
564	07 Dec 2012
567	10 Dec 2012	75	1097	887
571	14 Dec 2012
574	17 Dec 2012	0		631
575	18 Dec 2012
578	21 Dec 2012	16		719
581	24 Dec 2012			668
585	28 Dec 2012	0		794
588	31 Dec 2012	32		769
590	02 Jan 2013
592	04 Jan 2013
595	07 Jan 2013	1090	1918	1628
599	11 Jan 2013
602	14 Jan 2013	1788	2518	2123
609	21 Jan 2013	2046	3230
617	29 Jan 2013	1652
623	04 Feb 2013	2138
630	11 Feb 2013	1828
637	18 Feb 2013	1903
644	25 Feb 2013	1581	4484
651	04 Mar 2013	1438
658	11 Mar 2013	1352
665	18 Mar 2013	1469
674	27 Mar 2013	1169
679	01 Apr 2013
686	08 Apr 2013	995
693	15 Apr 2013	1405
707	29 Apr 2013	805
721	13 May 2013	1125
735	27 May 2013	1105
756	17 Jun 2013	1296
772	03 Jul 2013	1010
# TESTS		108	86	93
	Reported as less than limit of analyser or reporting range
	Not Requested
	Unable to collect sample
	Method Changed from Beckman UniCel DxI 800 to Abbott Architect
Notes for calculations for chart reference intervals around lines of equality
1.	RDF CVi = 12%, from reference 1
2.	CVa = CVi / 2 for desirable performance, from references 2 and 3
3.	1 SD = Cva x RCF / 100
4.	95% CI = RCF +/- 2.77 SD
References
1. Ricos C, Alvarez V, Cava F et al. Desirable Specifications for Total Error, Imprecision, and Bias, derived from intra- and inter-individual biologic variation.
http://www.westgard.com/biodatabase1.htm
2. Fraser CG, Petersen PH. Desirable standards for laboratory tests if they are to fulfill medical needs. Clin Chem. 1993;39(7):1447-53.
3. Allowable Limits of Performance. RCPA Quality Assurance Programs, Chemical Pathology.
http://www.rcpaqap.com.au/

## Sheet: T3
Red-Cell Folate Error Table for Figure 3
Day #	Date	Red-Cell Folate			Maximum of Labs			Mean of Labs			CV		Lab B - Lab A Error			Lab C - Lab A Error			Lab B - Lab C Error			95% CI For Chart Limits			99.9% CI For Chart Limits
		Reported	Reported	Reported	Lab A	Lab A	Lab B	Lab A	Lab A	Lab B	CVi	CVa	B - A	B - A	B - A	C - A	C - A	C - A	B - C	B - C	B - C	Chart 0	95% SD	RCF	Chart 0	99.9% SD	RCF
		Lab A	Lab B	Lab C	Lab B	Lab C	Lab C	Lab B	Lab C	Lab C			Error	Error	Error	Error	Error	Error	Error	Error	Error
		nmol/L	nmol/L	nmol/L	nmol/L	nmol/L	nmol/L	nmol/L	nmol/L	nmol/L	%	%	nmol/L	%	SD	nmol/L	%	SD	nmol/L	%	SD		SD	nmol/L		SD	nmol/L
															F3A			F3B			F3C	F3	F3	F3		F3	F3
-20	03 May 2011	1129	2988	2142	2988	2142	2988	2058.5	1635.5	2565	12	6	1859	62.2155	10.3693	1013	47.2923	7.88204	846	28.3133	4.71888	0	2.77	0	0	4.65	0
-14	09 May 2011	967		2365	967	2365	2365	967	1666	2365	12	6				1398	59.1121	9.85201				0	2.77	100	0	4.65	100
-7	16 May 2011	774	2662	2015	2662	2015	2662	1718	1394.5	2338.5	12	6	1888	70.9241	11.8207	1241	61.5881	10.2647	647	24.305	4.05084	0	2.77	200	0	4.65	200
0	23 May 2011	1082	1962	1874	1962	1874	1962	1522	1478	1918	12	6	880	44.8522	7.47537	792	42.2625	7.04376	88	4.48522	0.747537	0	2.77	300	0	4.65	300
7	30 May 2011	1336	2785	2218	2785	2218	2785	2060.5	1777	2501.5	12	6	1449	52.0287	8.67145	882	39.7656	6.62759	567	20.3591	3.39318	0	2.77	400	0	4.65	400
14	06 June 2011	910	3166	2124	3166	2124	3166	2038	1517	2645	12	6	2256	71.2571	11.8762	1214	57.1563	9.52605	1042	32.9122	5.48537	0	2.77	500	0	4.65	500
22	14 June 2011	1147	3830	1846	3830	1846	3830	2488.5	1496.5	2838	12	6	2683	70.0522	11.6754	699	37.8657	6.31094	1984	51.8016	8.63359	0	2.77	600	0	4.65	600
28	20 June 2011	1005	3041	2177	3041	2177	3041	2023	1591	2609	12	6	2036	66.9517	11.1586	1172	53.8356	8.97259	864	28.4117	4.73528	0	2.77	700	0	4.65	700
36	27 June 2011	856	3191	2163	3191	2163	3191	2023.5	1509.5	2677	12	6	2335	73.1746	12.1958	1307	60.4253	10.0709	1028	32.2156	5.36927	0	2.77	800	0	4.65	800
42	04 July 2011	938	2420	1889	2420	1889	2420	1679	1413.5	2154.5	12	6	1482	61.2397	10.2066	951	50.3441	8.39068	531	21.9421	3.65702	0	2.77	900	0	4.65	900
49	11 July 2011	833	2462	1888	2462	1888	2462	1647.5	1360.5	2175	12	6	1629	66.1657	11.0276	1055	55.8792	9.31321	574	23.3144	3.88573	0	2.77	1000	0	4.65	1000
56	18 July 2011	869	2546	1920	2546	1920	2546	1707.5	1394.5	2233	12	6	1677	65.868	10.978	1051	54.7396	9.12326	626	24.5876	4.09793	0	2.77	1100	0	4.65	1100
63	25 July 2011	806	2483	1661	2483	1661	2483	1644.5	1233.5	2072	12	6	1677	67.5393	11.2565	855	51.475	8.57917	822	33.1051	5.51752	0	2.77	1200	0	4.65	1200
70	01 Aug 2011	783	2701	1853	2701	1853	2701	1742	1318	2277	12	6	1918	71.0107	11.8351	1070	57.7442	9.62403	848	31.3958	5.23263	0	2.77	1300	0	4.65	1300
77	08 Aug 2011	732	2245	2059	2245	2059	2245	1488.5	1395.5	2152	12	6	1513	67.3942	11.2324	1327	64.4488	10.7415	186	8.28508	1.38085	0	2.77	1400	0	4.65	1400
84	15 Aug 2011	882	2094	1724	2094	1724	2094	1488	1303	1909	12	6	1212	57.8797	9.64661	842	48.8399	8.13998	370	17.6695	2.94492	0	2.77	1500	0	4.65	1500
91	22 Aug 2011	867	2266	1731	2266	1731	2266	1566.5	1299	1998.5	12	6	1399	61.7387	10.2898	864	49.9133	8.31889	535	23.6099	3.93498	0	2.77	1600	0	4.65	1600
98	29 Aug 2011	1084	2469	1622	2469	1622	2469	1776.5	1353	2045.5	12	6	1385	56.0956	9.34926	538	33.1689	5.52815	847	34.3054	5.71756	0	2.77	1700	0	4.65	1700
105	05 Sep 2011	897	2237	1775	2237	1775	2237	1567	1336	2006	12	6	1340	59.9017	9.98361	878	49.4648	8.24413	462	20.6527	3.44211	0	2.77	1800	0	4.65	1800
112	12 Sep 2011	827	2433	1589	2433	1589	2433	1630	1208	2011	12	6	1606	66.009	11.0015	762	47.9547	7.99245	844	34.6897	5.78161	0	2.77	1900	0	4.65	1900
119	19 Sep 2011	849	3255	1674	3255	1674	3255	2052	1261.5	2464.5	12	6	2406	73.9171	12.3195	825	49.2832	8.21386	1581	48.5714	8.09524	0	2.77	2000	0	4.65	2000
126	26 Sep 2011	879	2416	1643	2416	1643	2416	1647.5	1261	2029.5	12	6	1537	63.6175	10.6029	764	46.5003	7.75005	773	31.995	5.33251	0	2.77	2100	0	4.65	2100
133	03 Oct 2011	1119	2792	1518	2792	1518	2792	1955.5	1318.5	2155	12	6	1673	59.9212	9.98687	399	26.2846	4.38076	1274	45.6304	7.60506	0	2.77	2200	0	4.65	2200
140	10 Oct 2011	1066	2197	1488	2197	1488	2197	1631.5	1277	1842.5	12	6	1131	51.4793	8.57988	422	28.3602	4.7267	709	32.2713	5.37855	0	2.77	2300	0	4.65	2300
147	17 Oct 2011	867	1830	1614	1830	1614	1830	1348.5	1240.5	1722	12	6	963	52.623	8.77049	747	46.2825	7.71375	216	11.8033	1.96721	0	2.77	2400	0	4.65	2400
154	24 Oct 2011	931	1980	1582	1980	1582	1980	1455.5	1256.5	1781	12	6	1049	52.9798	8.82997	651	41.1504	6.85841	398	20.101	3.35017	0	2.77	2500	0	4.65	2500
161	31 Oct 2011	874	1942	1457	1942	1457	1942	1408	1165.5	1699.5	12	6	1068	54.9949	9.16581	583	40.0137	6.66895	485	24.9743	4.16238	0	2.77	2600	0	4.65	2600
168	07 Nov 2011	978	1806	1403	1806	1403	1806	1392	1190.5	1604.5	12	6	828	45.8472	7.6412	425	30.2922	5.04871	403	22.3145	3.71908	0	2.77	2700	0	4.65	2700
175	14 Nov 2011	819	2039	1285	2039	1285	2039	1429	1052	1662	12	6	1220	59.8333	9.97221	466	36.2646	6.0441	754	36.9789	6.16315	0	2.77	2800	0	4.65	2800
182	21 Nov 2011	988	2269	1341	2269	1341	2269	1628.5	1164.5	1805	12	6	1281	56.4566	9.40943	353	26.3236	4.38727	928	40.8991	6.81651	0	2.77	2900	0	4.65	2900
189	28 Nov 2011	868	1908	1387	1908	1387	1908	1388	1127.5	1647.5	12	6	1040	54.5073	9.08456	519	37.4189	6.23648	521	27.3061	4.55101	0	2.77	3000	0	4.65	3000
196	05 Dec 2011	917	1938	1411	1938	1411	1938	1427.5	1164	1674.5	12	6	1021	52.6832	8.78053	494	35.0106	5.83511	527	27.193	4.53216	0	2.77	3100	0	4.65	3100
203	12 Dec 2011	1044	1815	1225	1815	1225	1815	1429.5	1134.5	1520	12	6	771	42.4793	7.07989	181	14.7755	2.46259	590	32.5069	5.41781	0	2.77	3200	0	4.65	3200
205	14 Dec 2011										12	6										0	2.77	3300	0	4.65	3300
210	19 Dec 2011	976	1552	1597	1552	1597	1597	1264	1286.5	1574.5	12	6	576	37.1134	6.18557	621	38.8854	6.4809	-45	-2.81778	-0.469631	0	2.77	3400	0	4.65	3400
219	28 Dec 2011	805	1675	1484	1675	1484	1675	1240	1144.5	1579.5	12	6	870	51.9403	8.65672	679	45.7547	7.62579	191	11.403	1.9005	0	2.77	3500	0	4.65	3500
225	03 Jan 2012	983	1775	1316	1775	1316	1775	1379	1149.5	1545.5	12	6	792	44.6197	7.43662	333	25.304	4.21733	459	25.8592	4.30986	0	2.77		0	4.65
231	09 Jan 2012	967	1768	1299	1768	1299	1768	1367.5	1133	1533.5	12	6	801	45.3054	7.5509	332	25.5581	4.25969	469	26.5271	4.42119	0	2.77		0	4.65
238	16 Jan 2012	1236	1697	1418	1697	1418	1697	1466.5	1327	1557.5	12	6	461	27.1656	4.5276	182	12.835	2.13916	279	16.4408	2.74013	0	2.77		0	4.65
245	23 Jan 2012	1086	2028	1465	2028	1465	2028	1557	1275.5	1746.5	12	6	942	46.4497	7.74162	379	25.8703	4.31172	563	27.7613	4.62689	0	2.77		0	4.65
252	30 Jan 2012	933	1782	1331	1782	1331	1782	1357.5	1132	1556.5	12	6	849	47.6431	7.94052	398	29.9023	4.98372	451	25.3086	4.21811	0	2.77		0	4.65
259	06 Feb 2012	1214	2128	1296	2128	1296	2128	1671	1255	1712	12	6	914	42.9511	7.15852	82	6.32716	1.05453	832	39.0977	6.51629	0	2.77		0	4.65
261	08 Feb 2012										12	6										0	2.77		0	4.65
266	13 Feb 2012	945	2052	1113	2052	1113	2052	1498.5	1029	1582.5	12	6	1107	53.9474	8.99123	168	15.0943	2.51572	939	45.7602	7.62671	0	2.77		0	4.65
273	20 Feb 2012	1056	1620	1153	1620	1153	1620	1338	1104.5	1386.5	12	6	564	34.8148	5.80247	97	8.41284	1.40214	467	28.8272	4.80453	0	2.77		0	4.65
280	27 Feb 2012	978	1611	1000	1611	1000	1611	1294.5	989	1305.5	12	6	633	39.2924	6.54873	22	2.2	0.366667	611	37.9268	6.32113	0	2.77		0	4.65
282	29 Feb 2012										12	6										0	2.77		0	4.65
287	05 Mar 2012	845	1656	1022	1656	1022	1656	1250.5	933.5	1339	12	6	811	48.9734	8.16224	177	17.319	2.8865	634	38.285	6.38084	0	2.77		0	4.65
294	12 Mar 2012	925		956		956		925	940.5	956	12	6				31	3.24268	0.540446				0	2.77		0	4.65
295	13 Mar 2012		1718								12	6										0	2.77		0	4.65
301	19 Mar 2012	719	1623	1102	1623	1102	1623	1171	910.5	1362.5	12	6	904	55.6993	9.28322	383	34.755	5.7925	521	32.101	5.35017	0	2.77		0	4.65
308	26 Mar 2012	847	1606	880	1606	880	1606	1226.5	863.5	1243	12	6	759	47.2603	7.87671	33	3.75	0.625	726	45.2055	7.53425	0	2.77		0	4.65
310	28 Mar 2012										12	6										0	2.77		0	4.65
315	02 Apr 2012	789	1569	956	1569	956	1569	1179	872.5	1262.5	12	6	780	49.7132	8.28553	167	17.4686	2.91144	613	39.0695	6.51158	0	2.77		0	4.65
323	10 Apr 2012	914	1607	930	1607	930	1607	1260.5	922	1268.5	12	6	693	43.1238	7.18731	16	1.72043	0.286738	677	42.1282	7.02136	0	2.77		0	4.65
329	16 Apr 2012	1046	1655	863	1655	1046	1655	1350.5	954.5	1259	12	6	609	36.7976	6.13293	-183	-17.4952	-2.91587	792	47.855	7.97583	0	2.77		0	4.65
336	23 Apr 2012	831	1314	840	1314	840	1314	1072.5	835.5	1077	12	6	483	36.758	6.12633	9	1.07143	0.178571	474	36.0731	6.01218	0	2.77		0	4.65
343	30 Apr 2012	968	1333	816	1333	968	1333	1150.5	892	1074.5	12	6	365	27.3818	4.56364	-152	-15.7025	-2.61708	517	38.7847	6.46412	0	2.77		0	4.65
351	08 May 2012	686	1159	779	1159	779	1159	922.5	732.5	969	12	6	473	40.811	6.80184	93	11.9384	1.98973	380	32.7869	5.46448	0	2.77		0	4.65
357	14 May 2012	586	1128	840	1128	840	1128	857	713	984	12	6	542	48.0496	8.00827	254	30.2381	5.03968	288	25.5319	4.25532	0	2.77		0	4.65
364	21 May 2012	518	1202	767	1202	767	1202	860	642.5	984.5	12	6	684	56.9052	9.48419	249	32.4641	5.41069	435	36.1897	6.03161	0	2.77		0	4.65
371	28 May 2012	611	1276	723	1276	723	1276	943.5	667	999.5	12	6	665	52.116	8.686	112	15.491	2.58183	553	43.3386	7.22309	0	2.77		0	4.65
378	04 Jun 2012	453	1082	751	1082	751	1082	767.5	602	916.5	12	6	629	58.1331	9.68885	298	39.6804	6.6134	331	30.5915	5.09858	0	2.77		0	4.65
386	12 Jun 2012	514	1143	721	1143	721	1143	828.5	617.5	932	12	6	629	55.0306	9.17177	207	28.7101	4.78502	422	36.9204	6.1534	0	2.77		0	4.65
392	18 Jun 2012	353	1254	767	1254	767	1254	803.5	560	1010.5	12	6	901	71.8501	11.975	414	53.9765	8.99609	487	38.8357	6.47262	0	2.77		0	4.65
399	25 Jun 2012	387	1045	662	1045	662	1045	716	524.5	853.5	12	6	658	62.9665	10.4944	275	41.5408	6.92346	383	36.6507	6.10845	0	2.77		0	4.65
402	28 Jun 2012										12	6										0	2.77		0	4.65
406	02 Jul 2012	430	1062	699	1062	699	1062	746	564.5	880.5	12	6	632	59.5104	9.91839	269	38.4835	6.41392	363	34.1808	5.6968	0	2.77		0	4.65
413	09 Jul 2012	366	1097	775	1097	775	1097	731.5	570.5	936	12	6	731	66.6363	11.106	409	52.7742	8.7957	322	29.3528	4.89213	0	2.77		0	4.65
420	16 Jul 2012	281	1029	645	1029	645	1029	655	463	837	12	6	748	72.6919	12.1153	364	56.4341	9.40568	384	37.3178	6.21963	0	2.77		0	4.65
427	23 Jul 2012	246	1034	636	1034	636	1034	640	441	835	12	6	788	76.2089	12.7015	390	61.3208	10.2201	398	38.4913	6.41522	0	2.77		0	4.65
434	30 Jul 2012	235	1202	693	1202	693	1202	718.5	464	947.5	12	6	967	80.4493	13.4082	458	66.0895	11.0149	509	42.3461	7.05768	0	2.77		0	4.65
441	06 Aug 2012	192	1148	695	1148	695	1148	670	443.5	921.5	12	6	956	83.2753	13.8792	503	72.3741	12.0624	453	39.4599	6.57666	0	2.77		0	4.65
448	13 Aug 2012	203	1222	726	1222	726	1222	712.5	464.5	974	12	6	1019	83.3879	13.898	523	72.0386	12.0064	496	40.5892	6.76487	0	2.77		0	4.65
455	20 Aug 2012	121	1089	668	1089	668	1089	605	394.5	878.5	12	6	968	88.8889	14.8148	547	81.8862	13.6477	421	38.6593	6.44322	0	2.77		0	4.65
462	27 Aug 2012	214	1109	695	1109	695	1109	661.5	454.5	902	12	6	895	80.7033	13.4506	481	69.2086	11.5348	414	37.3309	6.22182	0	2.77		0	4.65
465	30 Aug 2012										12	6										0	2.77		0	4.65
469	03 Sep 2012	113	879	636	879	636	879	496	374.5	757.5	12	6	766	87.1445	14.5241	523	82.2327	13.7055	243	27.6451	4.60751	0	2.77		0	4.65
472	06 Sep 2012										12	6										0	2.77		0	4.65
476	10 Sep 2012	91	963	602	963	602	963	527	346.5	782.5	12	6	872	90.5504	15.0917	511	84.8837	14.1473	361	37.487	6.24784	0	2.77		0	4.65
483	17 Sep 2012	58	1013	753	1013	753	1013	535.5	405.5	883	12	6	955	94.2744	15.7124	695	92.2975	15.3829	260	25.6663	4.27772	0	2.77		0	4.65
485	19 Sep 2012										12	6										0	2.77		0	4.65
490	24 Sep 2012	84	1002	775	1002	775	1002	543	429.5	888.5	12	6	918	91.6168	15.2695	691	89.1613	14.8602	227	22.6547	3.77578	0	2.77		0	4.65
494	28 Sep 2012										12	6										0	2.77		0	4.65
498	02 Oct 2012	74	1021	766	1021	766	1021	547.5	420	893.5	12	6	947	92.7522	15.4587	692	90.3394	15.0566	255	24.9755	4.16259	0	2.77		0	4.65
501	05 Oct 2012										12	6										0	2.77		0	4.65
504	08 Oct 2012	30	1134	833	1134	833	1134	582	431.5	983.5	12	6	1104	97.3545	16.2257	803	96.3986	16.0664	301	26.5432	4.42387	0	2.77		0	4.65
508	12 Oct 2012										12	6										0	2.77		0	4.65
511	15 Oct 2012	47	935	729	935	729	935	491	388	832	12	6	888	94.9733	15.8289	682	93.5528	15.5921	206	22.0321	3.67201	0	2.77		0	4.65
515	19 Oct 2012										12	6										0	2.77		0	4.65
518	22 Oct 2012	34	922	761	922	761	922	478	397.5	841.5	12	6	888	96.3124	16.0521	727	95.5322	15.922	161	17.462	2.91034	0	2.77		0	4.65
522	26 Oct 2012										12	6										0	2.77		0	4.65
525	29 Oct 2012	49	914	535	914	535	914	481.5	292	724.5	12	6	865	94.6389	15.7732	486	90.8411	15.1402	379	41.4661	6.91101	0	2.77		0	4.65
529	02 Nov 2012										12	6										0	2.77		0	4.65
532	05 Nov 2012	40		847		847		40	443.5	847	12	6				807	95.2774	15.8796				0	2.77		0	4.65
536	09 Nov 2012			740		740					12	6										0	2.77		0	4.65
539	12 Nov 2012	40		756		756		40	398	756	12	6				716	94.709	15.7848				0	2.77		0	4.65
543	16 Nov 2012										12	6										0	2.77		0	4.65
546	19 Nov 2012	40	971	810	971	810	971	505.5	425	890.5	12	6	931	95.8805	15.9801	770	95.0617	15.8436	161	16.5808	2.76347	0	2.77		0	4.65
550	23 Nov 2012				0	0	0				12	6										0	2.77		0	4.65
553	26 Nov 2012	92	1045	930	1045	930	1045	568.5	511	987.5	12	6	953	91.1962	15.1994	838	90.1075	15.0179	115	11.0048	1.83413	0	2.77		0	4.65
557	29 Nov 2012										12	6										0	2.77		0	4.65
560	03 Dec 2012	131	1130	887	1130	887	1130	630.5	509	1008.5	12	6	999	88.4071	14.7345	756	85.2311	14.2052	243	21.5044	3.58407	0	2.77		0	4.65
564	07 Dec 2012										12	6										0	2.77		0	4.65
567	10 Dec 2012	75	1097	887	1097	887	1097	586	481	992	12	6	1022	93.1632	15.5272	812	91.5445	15.2574	210	19.1431	3.19052	0	2.77		0	4.65
571	14 Dec 2012										12	6										0	2.77		0	4.65
574	17 Dec 2012	0		631		631	631	0	315.5	631	12	6				631	100	16.6667				0	2.77		0	4.65
575	18 Dec 2012										12	6										0	2.77		0	4.65
578	21 Dec 2012	16		719		719		16	367.5	719	12	6				703	97.7747	16.2958				0	2.77		0	4.65
581	24 Dec 2012			668		668					12	6										0	2.77		0	4.65
585	28 Dec 2012	0		794		794		0	397	794	12	6				794	100	16.6667				0	2.77		0	4.65
588	31 Dec 2012	32		769		769		32	400.5	769	12	6				737	95.8388	15.9731				0	2.77		0	4.65
590	02 Jan 2013										12	6										0	2.77		0	4.65
592	04 Jan 2013										12	6										0	2.77		0	4.65
595	07 Jan 2013	1090	1918	1628	1918	1628	1918	1504	1359	1773	12	6	828	43.17	7.19499	538	33.0467	5.50778	290	15.1199	2.51999	0	2.77		0	4.65
599	11 Jan 2013										12	6										0	2.77		0	4.65
602	14 Jan 2013	1788	2518	2123	2518	2123	2518	2153	1955.5	2320.5	12	6	730	28.9913	4.83188	335	15.7796	2.62993	395	15.6871	2.61451	0	2.77		0	4.65
609	21 Jan 2013	2046	3230		3230			2638			12	6	1184	36.6563	6.10939							0	2.77		0	4.65
617	29 Jan 2013	1652									12	6										0	2.77		0	4.65
623	04 Feb 2013	2138									12	6										0	2.77		0	4.65
630	11 Feb 2013	1828									12	6										0	2.77		0	4.65
637	18 Feb 2013	1903									12	6										0	2.77		0	4.65
644	25 Feb 2013	1581	4484		4484	1581	4484	3032.5	1581	4484	12	6	2903	64.7413	10.7902							0	2.77		0	4.65
651	04 Mar 2013	1438									12	6										0	2.77		0	4.65
658	11 Mar 2013	1352									12	6										0	2.77		0	4.65
665	18 Mar 2013	1469									12	6										0	2.77		0	4.65
674	27 Mar 2013	1169									12	6										0	2.77		0	4.65
679	01 Apr 2013										12	6										0	2.77		0	4.65
686	08 Apr 2013	995									12	6										0	2.77		0	4.65
693	15 Apr 2013	1405									12	6										0	2.77		0	4.65
707	29 Apr 2013	805									12	6										0	2.77		0	4.65
721	13 May 2013	1125									12	6										0	2.77		0	4.65
735	27 May 2013	1105									12	6										0	2.77		0	4.65
756	17 Jun 2013	1296									12	6										0	2.77		0	4.65
772	03 Jul 2013	1010									12	6										0	2.77		0	4.65
# TESTS		108	86	93									85			91			83
# < 2.77 SD															0			15			10
# < 4.65 SD															2			22			37
	Reported as less than limit of analyser or reporting range
	Not Requested
	Unable to collect sample
	Method Changed from Beckman UniCel DxI 800 to Abbott Architect
Notes for calculations for chart error limits
1.	RDF CVi = 12%, from reference 1
2.	CVa = CVi / 2 for desirable performance, from references 2 and 3
3.	1 SD = Cva x RCF / 100
4.	95% CI = RCF +/- 2.77 SD, from tables T8 and T10
5	99.9% CI = RCF +/- 4.65 SD, from tables T8 and T10
Notes for calculations for RCF errors
1.	Eab (nmol/L) = RCFb - RCFa
2.	Eab (%) = 100 * Eab (nmol/L) / Max (RCFa, RCFb), from reference 4
3.	Eab (SD) = Eab (%) / Cva
References
1. Ricos C, Alvarez V, Cava F et al. Desirable Specifications for Total Error, Imprecision, and Bias, derived from intra- and inter-individual biologic variation.
http://www.westgard.com/biodatabase1.htm
2. Fraser CG, Petersen PH. Desirable standards for laboratory tests if they are to fulfill medical needs. Clin Chem. 1993;39(7):1447-53.
3. Allowable Limits of Performance. RCPA Quality Assurance Programs, Chemical Pathology.
http://www.rcpaqap.com.au/
4. ERNDIM - The control of analytical accuracy and day to day precision helps for the
follow-up of patients and is essential when using biochemical data from the literature
http://www.erndim.unibas.ch/pdf/control.pdf

## Sheet: T4
Red-Cell Folate Error Table for Figure 4
Day #	Date	Red-Cell Folate			Maximum of Labs			CV		Lab B - Lab A Error			Lab C - Lab A Error			Lab B - Lab C Error			CI For Chart Limits
		Reported	Reported	Reported	Lab A	Lab A	Lab B	CVi	CVa	B - A	B - A	B - A	C - A	C - A	C - A	B - C	B - C	B - C	Chart 0	95% SD	99.9% SD
		Lab A	Lab B	Lab C	Lab B	Lab C	Lab C			Error	Error	Error	Error	Error	Error	Error	Error	Error
		nmol/L	nmol/L	nmol/L	nmol/L	nmol/L	nmol/L	%	%	nmol/L	%	SD	nmol/L	%	SD	nmol/L	%	SD		SD	SD
												F4A			F4B			F4C	F4	F4	F4
-20	03 May 2011	1129	2988	2142	2988	2142	2988	12	6	1859	62.2155	10.3693	1013	47.2923	7.88204	846	28.3133	4.71888	0	2.77	4.65
-14	09 May 2011	967		2365	967	2365	2365	12	6				1398	59.1121	9.85201				0	2.77	4.65
-7	16 May 2011	774	2662	2015	2662	2015	2662	12	6	1888	70.9241	11.8207	1241	61.5881	10.2647	647	24.305	4.05084	0	2.77	4.65
0	23 May 2011	1082	1962	1874	1962	1874	1962	12	6	880	44.8522	7.47537	792	42.2625	7.04376	88	4.48522	0.747537	0	2.77	4.65
7	30 May 2011	1336	2785	2218	2785	2218	2785	12	6	1449	52.0287	8.67145	882	39.7656	6.62759	567	20.3591	3.39318	0	2.77	4.65
14	06 June 2011	910	3166	2124	3166	2124	3166	12	6	2256	71.2571	11.8762	1214	57.1563	9.52605	1042	32.9122	5.48537	0	2.77	4.65
22	14 June 2011	1147	3830	1846	3830	1846	3830	12	6	2683	70.0522	11.6754	699	37.8657	6.31094	1984	51.8016	8.63359	0	2.77	4.65
28	20 June 2011	1005	3041	2177	3041	2177	3041	12	6	2036	66.9517	11.1586	1172	53.8356	8.97259	864	28.4117	4.73528	0	2.77	4.65
36	27 June 2011	856	3191	2163	3191	2163	3191	12	6	2335	73.1746	12.1958	1307	60.4253	10.0709	1028	32.2156	5.36927	0	2.77	4.65
42	04 July 2011	938	2420	1889	2420	1889	2420	12	6	1482	61.2397	10.2066	951	50.3441	8.39068	531	21.9421	3.65702	0	2.77	4.65
49	11 July 2011	833	2462	1888	2462	1888	2462	12	6	1629	66.1657	11.0276	1055	55.8792	9.31321	574	23.3144	3.88573	0	2.77	4.65
56	18 July 2011	869	2546	1920	2546	1920	2546	12	6	1677	65.868	10.978	1051	54.7396	9.12326	626	24.5876	4.09793	0	2.77	4.65
63	25 July 2011	806	2483	1661	2483	1661	2483	12	6	1677	67.5393	11.2565	855	51.475	8.57917	822	33.1051	5.51752	0	2.77	4.65
70	01 Aug 2011	783	2701	1853	2701	1853	2701	12	6	1918	71.0107	11.8351	1070	57.7442	9.62403	848	31.3958	5.23263	0	2.77	4.65
77	08 Aug 2011	732	2245	2059	2245	2059	2245	12	6	1513	67.3942	11.2324	1327	64.4488	10.7415	186	8.28508	1.38085	0	2.77	4.65
84	15 Aug 2011	882	2094	1724	2094	1724	2094	12	6	1212	57.8797	9.64661	842	48.8399	8.13998	370	17.6695	2.94492	0	2.77	4.65
91	22 Aug 2011	867	2266	1731	2266	1731	2266	12	6	1399	61.7387	10.2898	864	49.9133	8.31889	535	23.6099	3.93498	0	2.77	4.65
98	29 Aug 2011	1084	2469	1622	2469	1622	2469	12	6	1385	56.0956	9.34926	538	33.1689	5.52815	847	34.3054	5.71756	0	2.77	4.65
105	05 Sep 2011	897	2237	1775	2237	1775	2237	12	6	1340	59.9017	9.98361	878	49.4648	8.24413	462	20.6527	3.44211	0	2.77	4.65
112	12 Sep 2011	827	2433	1589	2433	1589	2433	12	6	1606	66.009	11.0015	762	47.9547	7.99245	844	34.6897	5.78161	0	2.77	4.65
119	19 Sep 2011	849	3255	1674	3255	1674	3255	12	6	2406	73.9171	12.3195	825	49.2832	8.21386	1581	48.5714	8.09524	0	2.77	4.65
126	26 Sep 2011	879	2416	1643	2416	1643	2416	12	6	1537	63.6175	10.6029	764	46.5003	7.75005	773	31.995	5.33251	0	2.77	4.65
133	03 Oct 2011	1119	2792	1518	2792	1518	2792	12	6	1673	59.9212	9.98687	399	26.2846	4.38076	1274	45.6304	7.60506	0	2.77	4.65
140	10 Oct 2011	1066	2197	1488	2197	1488	2197	12	6	1131	51.4793	8.57988	422	28.3602	4.7267	709	32.2713	5.37855	0	2.77	4.65
147	17 Oct 2011	867	1830	1614	1830	1614	1830	12	6	963	52.623	8.77049	747	46.2825	7.71375	216	11.8033	1.96721	0	2.77	4.65
154	24 Oct 2011	931	1980	1582	1980	1582	1980	12	6	1049	52.9798	8.82997	651	41.1504	6.85841	398	20.101	3.35017	0	2.77	4.65
161	31 Oct 2011	874	1942	1457	1942	1457	1942	12	6	1068	54.9949	9.16581	583	40.0137	6.66895	485	24.9743	4.16238	0	2.77	4.65
168	07 Nov 2011	978	1806	1403	1806	1403	1806	12	6	828	45.8472	7.6412	425	30.2922	5.04871	403	22.3145	3.71908	0	2.77	4.65
175	14 Nov 2011	819	2039	1285	2039	1285	2039	12	6	1220	59.8333	9.97221	466	36.2646	6.0441	754	36.9789	6.16315	0	2.77	4.65
182	21 Nov 2011	988	2269	1341	2269	1341	2269	12	6	1281	56.4566	9.40943	353	26.3236	4.38727	928	40.8991	6.81651	0	2.77	4.65
189	28 Nov 2011	868	1908	1387	1908	1387	1908	12	6	1040	54.5073	9.08456	519	37.4189	6.23648	521	27.3061	4.55101	0	2.77	4.65
196	05 Dec 2011	917	1938	1411	1938	1411	1938	12	6	1021	52.6832	8.78053	494	35.0106	5.83511	527	27.193	4.53216	0	2.77	4.65
203	12 Dec 2011	1044	1815	1225	1815	1225	1815	12	6	771	42.4793	7.07989	181	14.7755	2.46259	590	32.5069	5.41781	0	2.77	4.65
205	14 Dec 2011							12	6										0	2.77	4.65
210	19 Dec 2011	976	1552	1597	1552	1597	1597	12	6	576	37.1134	6.18557	621	38.8854	6.4809	-45	-2.81778	-0.469631	0	2.77	4.65
219	28 Dec 2011	805	1675	1484	1675	1484	1675	12	6	870	51.9403	8.65672	679	45.7547	7.62579	191	11.403	1.9005	0	2.77	4.65
225	03 Jan 2012	983	1775	1316	1775	1316	1775	12	6	792	44.6197	7.43662	333	25.304	4.21733	459	25.8592	4.30986	0	2.77	4.65
231	09 Jan 2012	967	1768	1299	1768	1299	1768	12	6	801	45.3054	7.5509	332	25.5581	4.25969	469	26.5271	4.42119	0	2.77	4.65
238	16 Jan 2012	1236	1697	1418	1697	1418	1697	12	6	461	27.1656	4.5276	182	12.835	2.13916	279	16.4408	2.74013	0	2.77	4.65
245	23 Jan 2012	1086	2028	1465	2028	1465	2028	12	6	942	46.4497	7.74162	379	25.8703	4.31172	563	27.7613	4.62689	0	2.77	4.65
252	30 Jan 2012	933	1782	1331	1782	1331	1782	12	6	849	47.6431	7.94052	398	29.9023	4.98372	451	25.3086	4.21811	0	2.77	4.65
259	06 Feb 2012	1214	2128	1296	2128	1296	2128	12	6	914	42.9511	7.15852	82	6.32716	1.05453	832	39.0977	6.51629	0	2.77	4.65
261	08 Feb 2012							12	6										0	2.77	4.65
266	13 Feb 2012	945	2052	1113	2052	1113	2052	12	6	1107	53.9474	8.99123	168	15.0943	2.51572	939	45.7602	7.62671	0	2.77	4.65
273	20 Feb 2012	1056	1620	1153	1620	1153	1620	12	6	564	34.8148	5.80247	97	8.41284	1.40214	467	28.8272	4.80453	0	2.77	4.65
280	27 Feb 2012	978	1611	1000	1611	1000	1611	12	6	633	39.2924	6.54873	22	2.2	0.366667	611	37.9268	6.32113	0	2.77	4.65
282	29 Feb 2012							12	6										0	2.77	4.65
287	05 Mar 2012	845	1656	1022	1656	1022	1656	12	6	811	48.9734	8.16224	177	17.319	2.8865	634	38.285	6.38084	0	2.77	4.65
294	12 Mar 2012	925		956		956		12	6				31	3.24268	0.540446				0	2.77	4.65
295	13 Mar 2012		1718					12	6										0	2.77	4.65
301	19 Mar 2012	719	1623	1102	1623	1102	1623	12	6	904	55.6993	9.28322	383	34.755	5.7925	521	32.101	5.35017	0	2.77	4.65
308	26 Mar 2012	847	1606	880	1606	880	1606	12	6	759	47.2603	7.87671	33	3.75	0.625	726	45.2055	7.53425	0	2.77	4.65
310	28 Mar 2012							12	6										0	2.77	4.65
315	02 Apr 2012	789	1569	956	1569	956	1569	12	6	780	49.7132	8.28553	167	17.4686	2.91144	613	39.0695	6.51158	0	2.77	4.65
323	10 Apr 2012	914	1607	930	1607	930	1607	12	6	693	43.1238	7.18731	16	1.72043	0.286738	677	42.1282	7.02136	0	2.77	4.65
329	16 Apr 2012	1046	1655	863	1655	1046	1655	12	6	609	36.7976	6.13293	-183	-17.4952	-2.91587	792	47.855	7.97583	0	2.77	4.65
336	23 Apr 2012	831	1314	840	1314	840	1314	12	6	483	36.758	6.12633	9	1.07143	0.178571	474	36.0731	6.01218	0	2.77	4.65
343	30 Apr 2012	968	1333	816	1333	968	1333	12	6	365	27.3818	4.56364	-152	-15.7025	-2.61708	517	38.7847	6.46412	0	2.77	4.65
351	08 May 2012	686	1159	779	1159	779	1159	12	6	473	40.811	6.80184	93	11.9384	1.98973	380	32.7869	5.46448	0	2.77	4.65
357	14 May 2012	586	1128	840	1128	840	1128	12	6	542	48.0496	8.00827	254	30.2381	5.03968	288	25.5319	4.25532	0	2.77	4.65
364	21 May 2012	518	1202	767	1202	767	1202	12	6	684	56.9052	9.48419	249	32.4641	5.41069	435	36.1897	6.03161	0	2.77	4.65
371	28 May 2012	611	1276	723	1276	723	1276	12	6	665	52.116	8.686	112	15.491	2.58183	553	43.3386	7.22309	0	2.77	4.65
378	04 Jun 2012	453	1082	751	1082	751	1082	12	6	629	58.1331	9.68885	298	39.6804	6.6134	331	30.5915	5.09858	0	2.77	4.65
386	12 Jun 2012	514	1143	721	1143	721	1143	12	6	629	55.0306	9.17177	207	28.7101	4.78502	422	36.9204	6.1534	0	2.77	4.65
392	18 Jun 2012	353	1254	767	1254	767	1254	12	6	901	71.8501	11.975	414	53.9765	8.99609	487	38.8357	6.47262	0	2.77	4.65
399	25 Jun 2012	387	1045	662	1045	662	1045	12	6	658	62.9665	10.4944	275	41.5408	6.92346	383	36.6507	6.10845	0	2.77	4.65
402	28 Jun 2012							12	6										0	2.77	4.65
406	02 Jul 2012	430	1062	699	1062	699	1062	12	6	632	59.5104	9.91839	269	38.4835	6.41392	363	34.1808	5.6968	0	2.77	4.65
413	09 Jul 2012	366	1097	775	1097	775	1097	12	6	731	66.6363	11.106	409	52.7742	8.7957	322	29.3528	4.89213	0	2.77	4.65
420	16 Jul 2012	281	1029	645	1029	645	1029	12	6	748	72.6919	12.1153	364	56.4341	9.40568	384	37.3178	6.21963	0	2.77	4.65
427	23 Jul 2012	246	1034	636	1034	636	1034	12	6	788	76.2089	12.7015	390	61.3208	10.2201	398	38.4913	6.41522	0	2.77	4.65
434	30 Jul 2012	235	1202	693	1202	693	1202	12	6	967	80.4493	13.4082	458	66.0895	11.0149	509	42.3461	7.05768	0	2.77	4.65
441	06 Aug 2012	192	1148	695	1148	695	1148	12	6	956	83.2753	13.8792	503	72.3741	12.0624	453	39.4599	6.57666	0	2.77	4.65
448	13 Aug 2012	203	1222	726	1222	726	1222	12	6	1019	83.3879	13.898	523	72.0386	12.0064	496	40.5892	6.76487	0	2.77	4.65
455	20 Aug 2012	121	1089	668	1089	668	1089	12	6	968	88.8889	14.8148	547	81.8862	13.6477	421	38.6593	6.44322	0	2.77	4.65
462	27 Aug 2012	214	1109	695	1109	695	1109	12	6	895	80.7033	13.4506	481	69.2086	11.5348	414	37.3309	6.22182	0	2.77	4.65
465	30 Aug 2012							12	6										0	2.77	4.65
469	03 Sep 2012	113	879	636	879	636	879	12	6	766	87.1445	14.5241	523	82.2327	13.7055	243	27.6451	4.60751	0	2.77	4.65
472	06 Sep 2012							12	6										0	2.77	4.65
476	10 Sep 2012	91	963	602	963	602	963	12	6	872	90.5504	15.0917	511	84.8837	14.1473	361	37.487	6.24784	0	2.77	4.65
483	17 Sep 2012	58	1013	753	1013	753	1013	12	6	955	94.2744	15.7124	695	92.2975	15.3829	260	25.6663	4.27772	0	2.77	4.65
485	19 Sep 2012							12	6										0	2.77	4.65
490	24 Sep 2012	84	1002	775	1002	775	1002	12	6	918	91.6168	15.2695	691	89.1613	14.8602	227	22.6547	3.77578	0	2.77	4.65
494	28 Sep 2012							12	6										0	2.77	4.65
498	02 Oct 2012	74	1021	766	1021	766	1021	12	6	947	92.7522	15.4587	692	90.3394	15.0566	255	24.9755	4.16259	0	2.77	4.65
501	05 Oct 2012							12	6										0	2.77	4.65
504	08 Oct 2012	30	1134	833	1134	833	1134	12	6	1104	97.3545	16.2257	803	96.3986	16.0664	301	26.5432	4.42387	0	2.77	4.65
508	12 Oct 2012							12	6										0	2.77	4.65
511	15 Oct 2012	47	935	729	935	729	935	12	6	888	94.9733	15.8289	682	93.5528	15.5921	206	22.0321	3.67201	0	2.77	4.65
515	19 Oct 2012							12	6										0	2.77	4.65
518	22 Oct 2012	34	922	761	922	761	922	12	6	888	96.3124	16.0521	727	95.5322	15.922	161	17.462	2.91034	0	2.77	4.65
522	26 Oct 2012							12	6										0	2.77	4.65
525	29 Oct 2012	49	914	535	914	535	914	12	6	865	94.6389	15.7732	486	90.8411	15.1402	379	41.4661	6.91101	0	2.77	4.65
529	02 Nov 2012							12	6										0	2.77	4.65
532	05 Nov 2012	40		847		847		12	6				807	95.2774	15.8796				0	2.77	4.65
536	09 Nov 2012			740		740		12	6										0	2.77	4.65
539	12 Nov 2012	40		756		756		12	6				716	94.709	15.7848				0	2.77	4.65
543	16 Nov 2012							12	6										0	2.77	4.65
546	19 Nov 2012	40	971	810	971	810	971	12	6	931	95.8805	15.9801	770	95.0617	15.8436	161	16.5808	2.76347	0	2.77	4.65
550	23 Nov 2012				0	0	0	12	6										0	2.77	4.65
553	26 Nov 2012	92	1045	930	1045	930	1045	12	6	953	91.1962	15.1994	838	90.1075	15.0179	115	11.0048	1.83413	0	2.77	4.65
557	29 Nov 2012							12	6										0	2.77	4.65
560	03 Dec 2012	131	1130	887	1130	887	1130	12	6	999	88.4071	14.7345	756	85.2311	14.2052	243	21.5044	3.58407	0	2.77	4.65
564	07 Dec 2012							12	6										0	2.77	4.65
567	10 Dec 2012	75	1097	887	1097	887	1097	12	6	1022	93.1632	15.5272	812	91.5445	15.2574	210	19.1431	3.19052	0	2.77	4.65
571	14 Dec 2012							12	6										0	2.77	4.65
574	17 Dec 2012	0		631		631	631	12	6				631	100	16.6667				0	2.77	4.65
575	18 Dec 2012							12	6										0	2.77	4.65
578	21 Dec 2012	16		719		719		12	6										0	2.77	4.65
581	24 Dec 2012			668		668		12	6										0	2.77	4.65
585	28 Dec 2012	0		794		794		12	6				794	100	16.6667				0	2.77	4.65
588	31 Dec 2012	32		769		769		12	6				737	95.8388	15.9731				0	2.77	4.65
590	02 Jan 2013							12	6										0	2.77	4.65
592	04 Jan 2013							12	6										0	2.77	4.65
595	07 Jan 2013	1090	1918	1628	1918	1628	1918	12	6	828	43.17	7.19499	538	33.0467	5.50778	290	15.1199	2.51999	0	2.77	4.65
599	11 Jan 2013							12	6										0	2.77	4.65
602	14 Jan 2013	1788	2518	2123	2518	2123	2518	12	6	730	28.9913	4.83188	335	15.7796	2.62993	395	15.6871	2.61451	0	2.77	4.65
609	21 Jan 2013	2046	3230		3230			12	6	1184	36.6563	6.10939							0	2.77	4.65
617	29 Jan 2013	1652						12	6										0	2.77	4.65
623	04 Feb 2013	2138						12	6										0	2.77	4.65
630	11 Feb 2013	1828						12	6										0	2.77	4.65
637	18 Feb 2013	1903						12	6										0	2.77	4.65
644	25 Feb 2013	1581	4484		4484	1581	4484	12	6	2903	64.7413	10.7902							0	2.77	4.65
651	04 Mar 2013	1438						12	6										0	2.77	4.65
658	11 Mar 2013	1352						12	6										0	2.77	4.65
665	18 Mar 2013	1469						12	6										0	2.77	4.65
674	27 Mar 2013	1169						12	6										0	2.77	4.65
679	01 Apr 2013							12	6										0	2.77	4.65
686	08 Apr 2013	995						12	6										0	2.77	4.65
693	15 Apr 2013	1405						12	6										0	2.77	4.65
707	29 Apr 2013	805						12	6										0	2.77	4.65
721	13 May 2013	1125						12	6										0	2.77	4.65
735	27 May 2013	1105						12	6										0	2.77	4.65
756	17 Jun 2013	1296						12	6										0	2.77	4.65
772	03 Jul 2013	1010						12	6										0	2.77	4.65
# TESTS		108	86	93						85			90			83
	Reported as less than limit of analyser or reporting range
	Not Requested
	Unable to collect sample
	Method Changed from Beckman UniCel DxI 800 to Abbott Architect
Notes for calculations for chart error limits
1.	RDF CVi = 12%, from reference 1
2.	CVa = CVi / 2 for desirable performance, from references 2 and 3
3.	1 SD = Cva x RCF / 100
4.	95% CI = RCF +/- 2.77 SD, from tables T8 and T10
5	99.9% CI = RCF +/- 4.65 SD, from tables T8 and T10
Notes for calculations for RCF errors
1.	Eab (nmol/L) = RCFb - RCFa
2.	Eab (%) = 100 * Eab (nmol/L) / Max (RCFa, RCFb), from reference 4
3.	Eab (SD) = Eab (%) / Cva
References
1. Ricos C, Alvarez V, Cava F et al. Desirable Specifications for Total Error, Imprecision, and Bias, derived from intra- and inter-individual biologic variation.
http://www.westgard.com/biodatabase1.htm
2. Fraser CG, Petersen PH. Desirable standards for laboratory tests if they are to fulfill medical needs. Clin Chem. 1993;39(7):1447-53.
3. Allowable Limits of Performance. RCPA Quality Assurance Programs, Chemical Pathology.
http://www.rcpaqap.com.au/
4. ERNDIM - The control of analytical accuracy and day to day precision helps for the
follow-up of patients and is essential when using biochemical data from the literature
http://www.erndim.unibas.ch/pdf/control.pdf

## Sheet: T5
Red-Cell Folate Data and 95% CI Table for Figure 5
Day #	Date	Red-Cell Folate			Calc 95% CI			95% CI Lab A			95% CI Lab B			95% CI Lab C			Day #
		Reported	Reported	Reported	CVi	CVa	2.77 SD	2.77 SD	- 2.77SD	+ 2.77 SD	2.77 SD	- 2.77SD	+ 2.77 SD	2.77 SD	- 2.77SD	+ 2.77 SD	Area
		Lab A	Lab B	Lab C													Chart
																	Axis
		nmol/L	nmol/L	nmol/L	%	%	%	nmol/L	nmol/L	nmol/L	nmol/L	nmol/L	nmol/L	nmol/L	nmol/L	nmol/L
		F5	F5	F5					F5	F5		F5	F5		F5	F5
-7	16 May 2011	774	2662	2015	12	6	16.62	128.639	645.361	902.639	442.424	2219.58	3104.42	334.893	1680.11	2349.89	14
0	23 May 2011	1082	1962	1874	12	6	16.62	179.828	902.172	1261.83	326.084	1635.92	2288.08	311.459	1562.54	2185.46	21
7	30 May 2011	1336	2785	2218	12	6	16.62	222.043	1113.96	1558.04	462.867	2322.13	3247.87	368.632	1849.37	2586.63	28
14	06 June 2011	910	3166	2124	12	6	16.62	151.242	758.758	1061.24	526.189	2639.81	3692.19	353.009	1770.99	2477.01	35
22	14 June 2011	1147	3830	1846	12	6	16.62	190.631	956.369	1337.63	636.546	3193.45	4466.55	306.805	1539.19	2152.81	43
28	20 June 2011	1005	3041	2177	12	6	16.62	167.031	837.969	1172.03	505.414	2535.59	3546.41	361.817	1815.18	2538.82	49
36	27 June 2011	856	3191	2163	12	6	16.62	142.267	713.733	998.267	530.344	2660.66	3721.34	359.491	1803.51	2522.49	57
42	04 July 2011	938	2420	1889	12	6	16.62	155.896	782.104	1093.9	402.204	2017.8	2822.2	313.952	1575.05	2202.95	63
49	11 July 2011	833	2462	1888	12	6	16.62	138.445	694.555	971.445	409.184	2052.82	2871.18	313.786	1574.21	2201.79	70
56	18 July 2011	869	2546	1920	12	6	16.62	144.428	724.572	1013.43	423.145	2122.85	2969.15	319.104	1600.9	2239.1	77
63	25 July 2011	806	2483	1661	12	6	16.62	133.957	672.043	939.957	412.675	2070.33	2895.67	276.058	1384.94	1937.06	84
70	01 Aug 2011	783	2701	1853	12	6	16.62	130.135	652.865	913.135	448.906	2252.09	3149.91	307.969	1545.03	2160.97	91
77	08 Aug 2011	732	2245	2059	12	6	16.62	121.658	610.342	853.658	373.119	1871.88	2618.12	342.206	1716.79	2401.21	98
84	15 Aug 2011	882	2094	1724	12	6	16.62	146.588	735.412	1028.59	348.023	1745.98	2442.02	286.529	1437.47	2010.53	105
91	22 Aug 2011	867	2266	1731	12	6	16.62	144.095	722.905	1011.1	376.609	1889.39	2642.61	287.692	1443.31	2018.69	112
98	29 Aug 2011	1084	2469	1622	12	6	16.62	180.161	903.839	1264.16	410.348	2058.65	2879.35	269.576	1352.42	1891.58	119
105	05 Sep 2011	897	2237	1775	12	6	16.62	149.081	747.919	1046.08	371.789	1865.21	2608.79	295.005	1479.99	2070.01	126
112	12 Sep 2011	827	2433	1589	12	6	16.62	137.447	689.553	964.447	404.365	2028.64	2837.36	264.092	1324.91	1853.09	133
119	19 Sep 2011	849	3255	1674	12	6	16.62	141.104	707.896	990.104	540.981	2714.02	3795.98	278.219	1395.78	1952.22	140
126	26 Sep 2011	879	2416	1643	12	6	16.62	146.09	732.91	1025.09	401.539	2014.46	2817.54	273.067	1369.93	1916.07	147
133	03 Oct 2011	1119	2792	1518	12	6	16.62	185.978	933.022	1304.98	464.03	2327.97	3256.03	252.292	1265.71	1770.29	154
140	10 Oct 2011	1066	2197	1488	12	6	16.62	177.169	888.831	1243.17	365.141	1831.86	2562.14	247.306	1240.69	1735.31	161
147	17 Oct 2011	867	1830	1614	12	6	16.62	144.095	722.905	1011.1	304.146	1525.85	2134.15	268.247	1345.75	1882.25	168
154	24 Oct 2011	931	1980	1582	12	6	16.62	154.732	776.268	1085.73	329.076	1650.92	2309.08	262.928	1319.07	1844.93	175
161	31 Oct 2011	874	1942	1457	12	6	16.62	145.259	728.741	1019.26	322.76	1619.24	2264.76	242.153	1214.85	1699.15	182
168	07 Nov 2011	978	1806	1403	12	6	16.62	162.544	815.456	1140.54	300.157	1505.84	2106.16	233.179	1169.82	1636.18	189
175	14 Nov 2011	819	2039	1285	12	6	16.62	136.118	682.882	955.118	338.882	1700.12	2377.88	213.567	1071.43	1498.57	196
182	21 Nov 2011	988	2269	1341	12	6	16.62	164.206	823.794	1152.21	377.108	1891.89	2646.11	222.874	1118.13	1563.87	203
189	28 Nov 2011	868	1908	1387	12	6	16.62	144.262	723.738	1012.26	317.11	1590.89	2225.11	230.519	1156.48	1617.52	210
196	05 Dec 2011	917	1938	1411	12	6	16.62	152.405	764.595	1069.41	322.096	1615.9	2260.1	234.508	1176.49	1645.51	217
203	12 Dec 2011	1044	1815	1225	12	6	16.62	173.513	870.487	1217.51	301.653	1513.35	2116.65	203.595	1021.4	1428.6	224
210	19 Dec 2011	976	1552	1597	12	6	16.62	162.211	813.789	1138.21	257.942	1294.06	1809.94	265.421	1331.58	1862.42	231
219	28 Dec 2011	805	1675	1484	12	6	16.62	133.791	671.209	938.791	278.385	1396.62	1953.38	246.641	1237.36	1730.64	240
225	03 Jan 2012	983	1775	1316	12	6	16.62	163.375	819.625	1146.37	295.005	1479.99	2070.01	218.719	1097.28	1534.72	246
231	09 Jan 2012	967	1768	1299	12	6	16.62	160.715	806.285	1127.72	293.842	1474.16	2061.84	215.894	1083.11	1514.89	252
238	16 Jan 2012	1236	1697	1418	12	6	16.62	205.423	1030.58	1441.42	282.041	1414.96	1979.04	235.672	1182.33	1653.67	259
245	23 Jan 2012	1086	2028	1465	12	6	16.62	180.493	905.507	1266.49	337.054	1690.95	2365.05	243.483	1221.52	1708.48	266
252	30 Jan 2012	933	1782	1331	12	6	16.62	155.065	777.935	1088.06	296.168	1485.83	2078.17	221.212	1109.79	1552.21	273
259	06 Feb 2012	1214	2128	1296	12	6	16.62	201.767	1012.23	1415.77	353.674	1774.33	2481.67	215.395	1080.6	1511.4	280
266	13 Feb 2012	945	2052	1113	12	6	16.62	157.059	787.941	1102.06	341.042	1710.96	2393.04	184.981	928.019	1297.98	287
273	20 Feb 2012	1056	1620	1153	12	6	16.62	175.507	880.493	1231.51	269.244	1350.76	1889.24	191.629	961.371	1344.63	294
280	27 Feb 2012	978	1611	1000	12	6	16.62	162.544	815.456	1140.54	267.748	1343.25	1878.75	166.2	833.8	1166.2	301
287	05 Mar 2012	845	1656	1022	12	6	16.62	140.439	704.561	985.439	275.227	1380.77	1931.23	169.856	852.144	1191.86	308
301	19 Mar 2012	719	1623	1102	12	6	16.62	119.498	599.502	838.498	269.743	1353.26	1892.74	183.152	918.848	1285.15	322
308	26 Mar 2012	847	1606	880	12	6	16.62	140.771	706.229	987.771	266.917	1339.08	1872.92	146.256	733.744	1026.26	329
315	02 Apr 2012	789	1569	956	12	6	16.62	131.132	657.868	920.132	260.768	1308.23	1829.77	158.887	797.113	1114.89	336
323	10 Apr 2012	914	1607	930	12	6	16.62	151.907	762.093	1065.91	267.083	1339.92	1874.08	154.566	775.434	1084.57	344
329	16 Apr 2012	1046	1655	863	12	6	16.62	173.845	872.155	1219.85	275.061	1379.94	1930.06	143.431	719.569	1006.43	350
336	23 Apr 2012	831	1314	840	12	6	16.62	138.112	692.888	969.112	218.387	1095.61	1532.39	139.608	700.392	979.608	357
343	30 Apr 2012	968	1333	816	12	6	16.62	160.882	807.118	1128.88	221.545	1111.46	1554.54	135.619	680.381	951.619	364
351	08 May 2012	686	1159	779	12	6	16.62	114.013	571.987	800.013	192.626	966.374	1351.63	129.47	649.53	908.47	372
357	14 May 2012	586	1128	840	12	6	16.62	97.3932	488.607	683.393	187.474	940.526	1315.47	139.608	700.392	979.608	378
364	21 May 2012	518	1202	767	12	6	16.62	86.0916	431.908	604.092	199.772	1002.23	1401.77	127.475	639.525	894.475	385
371	28 May 2012	611	1276	723	12	6	16.62	101.548	509.452	712.548	212.071	1063.93	1488.07	120.163	602.837	843.163	392
378	04 Jun 2012	453	1082	751	12	6	16.62	75.2886	377.711	528.289	179.828	902.172	1261.83	124.816	626.184	875.816	399
386	12 Jun 2012	514	1143	721	12	6	16.62	85.4268	428.573	599.427	189.967	953.033	1332.97	119.83	601.17	840.83	407
392	18 Jun 2012	353	1254	767	12	6	16.62	58.6686	294.331	411.669	208.415	1045.59	1462.41	127.475	639.525	894.475	413
399	25 Jun 2012	387	1045	662	12	6	16.62	64.3194	322.681	451.319	173.679	871.321	1218.68	110.024	551.976	772.024	420
406	02 Jul 2012	430	1062	699	12	6	16.62	71.466	358.534	501.466	176.504	885.496	1238.5	116.174	582.826	815.174	427
413	09 Jul 2012	366	1097	775	12	6	16.62	60.8292	305.171	426.829	182.321	914.679	1279.32	128.805	646.195	903.805	434
420	16 Jul 2012	281	1029	645	12	6	16.62	46.7022	234.298	327.702	171.02	857.98	1200.02	107.199	537.801	752.199	441
427	23 Jul 2012	246	1034	636	12	6	16.62	40.8852	205.115	286.885	171.851	862.149	1205.85	105.703	530.297	741.703	448
434	30 Jul 2012	235	1202	693	12	6	16.62	39.057	195.943	274.057	199.772	1002.23	1401.77	115.177	577.823	808.177	455
441	06 Aug 2012	192	1148	695	12	6	16.62	31.9104	160.09	223.91	190.798	957.202	1338.8	115.509	579.491	810.509	462
448	13 Aug 2012	203	1222	726	12	6	16.62	33.7386	169.261	236.739	203.096	1018.9	1425.1	120.661	605.339	846.661	469
455	20 Aug 2012	121	1089	668	12	6	16.62	20.1102	100.89	141.11	180.992	908.008	1269.99	111.022	556.978	779.022	476
462	27 Aug 2012	214	1109	695	12	6	16.62	35.5668	178.433	249.567	184.316	924.684	1293.32	115.509	579.491	810.509	483
469	03 Sep 2012	113	879	636	12	6	16.62	18.7806	94.2194	131.781	146.09	732.91	1025.09	105.703	530.297	741.703	490
476	10 Sep 2012	91	963	602	12	6	16.62	15.1242	75.8758	106.124	160.051	802.949	1123.05	100.052	501.948	702.052	497
483	17 Sep 2012	58	1013	753	12	6	16.62	9.6396	48.3604	67.6396	168.361	844.639	1181.36	125.149	627.851	878.149	504
490	24 Sep 2012	84	1002	775	12	6	16.62	13.9608	70.0392	97.9608	166.532	835.468	1168.53	128.805	646.195	903.805	511
498	02 Oct 2012	74	1021	766	12	6	16.62	12.2988	61.7012	86.2988	169.69	851.31	1190.69	127.309	638.691	893.309	519
504	08 Oct 2012	30	1134	833	12	6	16.62	4.986	25.014	34.986	188.471	945.529	1322.47	138.445	694.555	971.445	525
511	15 Oct 2012	47	935	729	12	6	16.62	7.8114	39.1886	54.8114	155.397	779.603	1090.4	121.16	607.84	850.16	532
518	22 Oct 2012	34	922	761	12	6	16.62	5.6508	28.3492	39.6508	153.236	768.764	1075.24	126.478	634.522	887.478	539
525	29 Oct 2012	49	914	535	12	6	16.62	8.1438	40.8562	57.1438	151.907	762.093	1065.91	88.917	446.083	623.917	546
546	19 Nov 2012	40	971	810	12	6	16.62	6.648	33.352	46.648	161.38	809.62	1132.38	134.622	675.378	944.622	567
553	26 Nov 2012	92	1045	930	12	6	16.62	15.2904	76.7096	107.29	173.679	871.321	1218.68	154.566	775.434	1084.57	574
560	03 Dec 2012	131	1130	887	12	6	16.62	21.7722	109.228	152.772	187.806	942.194	1317.81	147.419	739.581	1034.42	581
567	10 Dec 2012	75	1097	887	12	6	16.62	12.465	62.535	87.465	182.321	914.679	1279.32	147.419	739.581	1034.42	588
595	07 Jan 2013	1090	1918	1628	12	6	16.62	181.158	908.842	1271.16	318.772	1599.23	2236.77	270.574	1357.43	1898.57	616
602	14 Jan 2013	1788	2518	2123	12	6	16.62	297.166	1490.83	2085.17	418.492	2099.51	2936.49	352.843	1770.16	2475.84	623
# TESTS		82	82	82
Notes for calculations for chart reference intervals
1.	RDF CVi = 12%, from reference 1
2.	CVa = CVi / 2 for desirable performance, from references 2 and 3
3.	1 SD = Cva x RCF / 100
4.	95% CI = RCF +/- 2.77 SD
References
1. Ricos C, Alvarez V, Cava F et al. Desirable Specifications for Total Error, Imprecision, and Bias, derived from intra- and inter-individual biologic variation.
http://www.westgard.com/biodatabase1.htm
2. Fraser CG, Petersen PH. Desirable standards for laboratory tests if they are to fulfill medical needs. Clin Chem. 1993;39(7):1447-53.
3. Allowable Limits of Performance. RCPA Quality Assurance Programs, Chemical Pathology.
http://www.rcpaqap.com.au/

## Sheet: T6
Calculation of probabilities Pxu and Pab
# SD	Pxu	pxu	Pab	pab		Probability Calculator - requires Analysis ToolPak Add-in - see note below chart
0.1	0.0796557	0.920344	0.056372	0.943628			# SD	Pxu	pxu	Pab	pab
0.2	0.158519	0.841481	0.112463	0.887537		ENTER # SD →	2.7718	0.994425	0.00557473	0.949999	0.0500006
0.3	0.235823	0.764177	0.167996	0.832004
0.4	0.310843	0.689157	0.222703	0.777297		Pxu = ERF(ABS(#SD)/(SQRT(2)))
0.5	0.382925	0.617075	0.276326	0.723674		Pxu = probability that difference between any result, x, and the mean, u, will be smaller than the number of standard deviations (# SD) difference measured
0.6	0.451494	0.548506	0.328627	0.671373
0.7	0.516073	0.483927	0.379382	0.620618		Pab = ERF(ABS(#SD/2))
0.8	0.576289	0.423711	0.428392	0.571608		Pab = probability that difference between any two results, a and b, will be smaller than the number of standard deviations (# SD) difference measured
0.9	0.63188	0.36812	0.475482	0.524518
1	0.682689	0.317311	0.5205	0.4795
1.1	0.728668	0.271332	0.563323	0.436677
1.2	0.769861	0.230139	0.603856	0.396144
1.3	0.806399	0.193601	0.642029	0.357971
1.4	0.838487	0.161513	0.677801	0.322199
1.5	0.866386	0.133614	0.711156	0.288844
1.6	0.890401	0.109599	0.742101	0.257899
1.7	0.910869	0.0891309	0.770668	0.229332
1.8	0.928139	0.0718606	0.796908	0.203092
1.9	0.942567	0.0574331	0.820891	0.179109
1.95996	0.95	0.0500005	0.834223	0.165777
2	0.9545	0.0455003	0.842701	0.157299
2.1	0.964271	0.0357288	0.862436	0.137564
2.2	0.972193	0.0278069	0.880205	0.119795
2.3	0.978552	0.0214482	0.896124	0.103876
2.4	0.983605	0.0163951	0.910314	0.089686
2.5	0.987581	0.0124193	0.9229	0.0770999
2.6	0.990678	0.00932238	0.934008	0.0659921
2.7	0.993066	0.00693395	0.943762	0.0562378
2.7718	0.994425	0.00557469	0.95	0.0500005
2.8	0.99489	0.00511026	0.952285	0.0477149
2.9	0.996268	0.00373163	0.959695	0.040305
3	0.9973	0.0026998	0.966105	0.0338949
3.1	0.998065	0.00193521	0.971623	0.0283773
3.2	0.998626	0.00137428	0.976348	0.0236516
3.3	0.999033	0.000966848	0.980376	0.0196244
3.4	0.999326	0.000673859	0.98379	0.0162095
3.5	0.999535	0.000465258	0.986672	0.0133283
3.6	0.999682	0.000318217	0.989091	0.0109095
3.7	0.999784	0.000215599	0.991111	0.00888897
3.8	0.999855	0.000144696	0.99279	0.00720957
3.9	0.999904	9.61927e-05	0.994179	0.00582067
4	0.999937	6.33425e-05	0.995322	0.00467773
4.65351	0.999997	3.26329e-06	0.999	0.000999989
5	0.999999	5.73303e-07	0.999593	0.000406952
6	1	1.97318e-09	0.999978	2.20905e-05
7	1	2.55963e-12	0.999999	7.43098e-07
References - Statistics						To add Analysis ToolPak Add-In:			Tools -> Add-Ins - if Analysis ToolPak box is not ticked, left click on box to select then click <ok>
1. Wolfram Math World Confidence Intervals
http://mathworld.wolfram.com/ConfidenceInterval.html

## Sheet: T7
Derivation of probability (Pxu)
Assuming Normal Distribution of results:
Pxu = ERF(n/SQRT(2))
where	Pxu = probability result x lies within ± n SD of mean u in figure A
	ERF = error function
	nSD = specified number of Standard Deviations
Substituting #SD for nSD and taking absolute value of # SD:
Pxu = ERF(ABS(#SD)/(SQRT(2)))
where	Pxu = probability each independent result lies within # SD of either side of mean = either half of area under curve in figure B
	# SD = measured difference between any result and the mean
Taking complement of error function to select area outside of confidence interval:
pxu = ERFC(ABS(#SD)/(SQRT(2)))
where	pxu = probability any result lies outside # SD of either side of mean = either half of area under curve in figure C
	ERFC = complimentary error function = 1 - ERF
pxu = ERFC(ABS(#SD)/(SQRT(2)))
where	pxu = probability that difference between any result and the mean will be greater than
	# SD difference measured
References
1. Wolfram Math World Confidence Intervals
http://mathworld.wolfram.com/ConfidenceInterval.html

## Sheet: T8
Derivation of probability (Pab)
Assuming Normal Distribution of results:
Pxu = ERF(n/SQRT(2))
where	Pxu = probability result lies within ± n SD of mean
	ERF = error function
	n = specified number of SD
	SD = Standard Deviation
If, instead of the difference between one result and the mean, we have the difference between any two results then we must use Pab instead of Pxu:
Pab (SQRT(n^2 + n^2)) = ERF(n/SQRT(2))				Taking the RMS value of the two errors
Pab (SQRT(2)n) = ERF(n/SQRT(2))				Simplifying LHS
Pab = ERF(n/2)				Subst SQRT(2)n for n in RHS
where	Pab = probability that two results lie within n SD of each other, as in figure A
Substituting #SD for n and taking absolute value of # SD:
Pab = ERF(ABS(#SD/2))
where	Pab = probability two results lie within # SD each other = area under curve in figure B
	# SD = measured difference between two results
Taking complement of error function to select area outside of confidence interval:
pab = ERFC(ABS(#SD/2))
where	pab = probability two result lie outside # SD each other = area under curve in figure C
	ERFC = complimentary error function = 1 - ERF
pab = ERFC(ABS(#SD/2))
where	pab = probability that difference between two results will be greater than
	# SD difference measured
References
1. Wolfram Math World Confidence Intervals
http://mathworld.wolfram.com/ConfidenceInterval.html

## Sheet: T9
Calculation of % Error difference between two results
CASE 1
% Error for x-u Error, where x-u Error is difference between a result, x, and the mean, u
In this case, the reference value is the mean, u.
So there is no requirement to determine the reference value, and % Error is simply calculated:
% x-u Error = 100 * (x - u)/u
CASE 2
% Error for a-b Error, where a-b Error is difference between two results, a and b
In this case, it is necessary to determine the reference value.
There are two possible formulae:
% a-b Error = 100 * (x - u)/(MAX(a, b), giving the lowest % Error
% a-b Error = 100 * (x - u)/(MIN(a, b), giving highest % Error
Calculations in this file use the formula recommended by ERNDIM:
% a-b Error = 100 * (a - b)/(MAX(a, b))
References
1. ERNDIM - The control of analytical accuracy and day to day precision helps for the
follow-up of patients and is essential when using biochemical data from the literature
http://www.erndim.unibas.ch/pdf/control.pdf

[truncated: 16 more sheets: F1A, F1B, F1C, F1D, F2A, F2B, F3A, F3B, F3C, F4A, F4B, F4C, F5A, F5B, F5C, F6]
